# Supplementary material for: Assembly and Analysis of Differential Transcriptome Responses of Hevea brasiliensis on Interaction with Microcyclus ulei
Source: PLoS One. 2015 Aug 19;10(8):e0134837. doi: 10.1371/journal.pone.0134837 (PMC4564276; doi:10.1371/journal.pone.0134837)
Supplement: S1 Appendix — (TXT) [file pone.0134837.s008.txt]

>Hb34072 
GAAAGCAGAGAAGATTAAGGTTTTGCAATATCAATAACTGAATTTTATGTATACATATGG
AAACGAACTTGCATATTGGATGCTACTCCTTGATAAAGTACAAAGAATCAAAGAATTAAA
TTATCTATATGATACAAACAAGTATGCATATAGCAAGCGTTTTTTAAACCAAAGCAGAGC
AGGTTGAGGTTGAAGGGTCAAACAAAGCTGGGAGTAGGTATTTCCTGCCATTGACACCAT
GTGCATTGTAGCTAGCACCAGTTGTTGAGTCCACCAAGAGATCCCCAGCATAACCAGGAT
AGGCTCCCTTACCATATATCCCAGTACAAGCCGATGCTGCTTCTAGAGGAGCCTCCTTCG
GACCCTGGAAGTAACCATTTCCAAACGGGTTGGTGGCTGTCCCAGCTAAAAGGCTAGCCA
AATTGATGACCATACCATCAAGACCTACATCATTGTTGGGTGAAATCAAGGGTGTGGTCT
GTGGTCCATAAATAGGCTGATGGAATGGCCAAGCACATTGACCTGGGCATTGAGTCTCTG
AGTTACCAACCCAGATATAAGCAAACTTGGAGTTCTTGCCATTGATCTTTTCAGCAGCCA
TTGAAGAGCCATGAGTGCCACACCTAGAAGAGCAGAACCCCTCAACTGATACATCACCTG
AAGTTAAAACCACATTAATAGCATCTTTTTGGCCACCCTTCGATGCTAATTGAACAATTT
GTTTATTGGAGAGCGATTTGCCCAATGAACAGCTCTCATCTAAGATCTGGGTACCCAAAG
AGAGGGCAAGAGAAGAAGCTTTCTGAGATTTGATGAGATGGTAGTATTTCTCGGTGGCTT
TCCACCAAGTGGCGACAGAGGGTTGGGCTATTGCCGGCTTAGGAGATGAAAGGGAGGCAA
TGAAATCAGAGACAATTGCGCGTTGAGAAGGTTTAAACTTGCCATACCATATCAAATTCA
TAGAAATTTTGCCAGTAAGAAGAGGCCCATTGTGGTACTGGAACTGAAGGGTTTGCTGGG
TTTCAGTGGATTGAGTAAGCAGTCTCGCTGCCAAGTTGAGATGGAATAGAGAGACAAACA
GCAGTAGCTGGAGTAAGAAATTAGCAGAAACAATAGAAGCCATTGATAGATTTGATGGCA
TGAAAAAATCGAATTAAGGGACACAAAAGAGATCTAAAGAAGAAACGAGGAATGGAATGA
AGAAGCAAAGAATGAGAAGAGATTTTATATAGTGATGGTTGAGAGTGAAGTCAAGTAGAA
GCAACGCGGAAGAGGTTGGCAAAGAGGGGAAACAACTGGAAGCCTGGAAGTGGGCGAGTG
ATAAAAGATATGCCAGCTAGATTTTGCGCGTTGGTTTGTTAATGGATAATGCGCGGCTAG
TCCCGC

>Hb8079 
ACAGACATCATCGAAGCATAAAGACGAAACACGAAATTTAACACGAAACACGAAGGCTAG
CTCGTGATACTACCTATGATTATCGGAAAAAAAAAATACCAACAGGTTATCGTCATTTCA
GCTGCGTTTAGTGGTTGGACAAATGATTGGTCCTGTTCAATCTTTTATGCTGGCAGGGCA
TAAGCATCGGTGGGAAGCATCAAAGATAGAGCCTTAACGAGGAGGAGCCTAAACCACATA
TTTTCATTATCTAGCTACAAGTGTTGGTATAAGCAATGATCATATGAAATTTACTGGATT
ACAAAATGAATGTTACACACAGTGACCCACCGGCCATTTACAACAATCGTCAAGAGACGG
CCATGAGATCAATACATTCGGCATCTACCCAATATGCCGAAAGTTTCTCCCCTCTCTGTT
TCTGTAGGGAAAAGAATCCACCAACTCCACTCTTTCATTCAAGTGAAGAGGAAAAACTTC
TTTACCAAATGAAGAGCAAGGAACCCTGGATGACAGAACCTTGTGGTTCCAGCGCACATT
GCATCCCGAGGAGAGTATGAGAAGTGTTTGGTATTGGTATTTACATTCAAATGGGCCTCG
TTCTAGGCGATGAGCCAGGTATTTGGCTTTTTAATAAAGAGCTCTCCAATCCAGGATCAT
GAACATATATTGTGTTTGGTCTTGTCGAATATAATGAGTAGTCAGTTAAGTTGTAACCAC
TTTGTCCAACCAATGCAAATGTTGGGTGAGAAGGTGAAAGGAAACAACTCTTATGTGCTG
GTCCATATTGCCGTAAAGGGCTAGAACAGGGGGACACGGGTAAAGATTTGTATGTGATCA
TTCTTACATCCTCCCTTGTGTTCTTCAATCCTCTGGCATTAGCGACCACTTGCTTCATTG
CACAATCTCCATCAGACAATGTTAAATTTGTTCTGTTGGAGTGGAGATCTAACACTGGCG
GTGTGCGGCTTCCATCAAAAGTGTATGGAAAGGCATCCCTAGTTATATTGATGTTAGCAA
CTCTTGTCGTTAATTGGTCTCGAATGAAAGGGTGGTCCAACAATTGTGAAGCTGTAGGGC
GTGCTGATGGATCCCGCTGCAAGCACAACTTTATAAAACTTTTTGCATCATTTGACAGGT
GATCAGGTATATCAGGCATATCTTTGCTGTTTCCAATTTTGAATATTGCAGCTACCCCTT
CATATTGGTTCCAAGGCGGTTTCGATGTTGCCATTTCAAGAATTGTACATCCCAAGCTCC
AAATATCCACTGCAAGACTGTAGCCATTTGTATTCATTACCACCTCAGGCGCCATCCAGT
AAGGACTTCCCTTGAATGAAAGAATTGAAGAACAAGATGTAATATGTTTAGCCATGCCAA
AGTCAGCCAGCTTGATTTCACCATTAGGATCAACTAATATGTTAGCCCCTTTTATATCCC
TGTGCACAGTATTTCTTCCATGCAAATAAGCAAGCCCACAAAGGATTTGCGTGGTATAAT
TTTGAATAACAGGTTCCTTGAAGGCACCATATTCTTGAAGTAATTTGTGAATTGAGCCAC
CAGAGACATACTCTAAATAAACTGAAAGTGTTTCTTCACTCAGTTCACTTCCATAATATC
GAACAATGTTTGGATGTGAAAGCTGACTAAGCAAATTTATTTCCTGGTTCAGTTGCTTAA
GACATTCTTTTGACGTCTGATCATCTGAAACAACTCTGACTTCTTTTATTGCACACATCT
GCCCACTCTCACTGTTAAATCCAAGGTAAACATGTCCAAAAGTTCCCCTTCCTAGTAGCT
TCCCTTTCTTCCATTTAGACACTGGAGCAGTTGTATTTTCAGTTACAACAGGAGTTCTTG
TACTTGGAAGCAAGGAAGAAGGGCTGCTAGGAGAACCCGGTGGAAGAGGCAGTGGATGAC
ATTGGCTCTTCCCATCTTCCAGCCTTCCTGTTGCAGACTCTAGATTCATACCTCCTAAGA
GTGGATGAAGAGGTGATGCAGACCTGCTGGCCCCTCTTGATGCAGGACCAGGACTTCTAG
ATCCAGGACCGGGACTTCTCGACCCAGGTCCTGGACTTCTTGAACCTGGACCTGGGCTTC
TTGACCCCAAATTGAACCTTATATCACCATGTCCTCTGTAGCCACCAAAAAGACTACTGT
GATGATCATTCGCAATTGGATGATCCTCACCAGATGACCCAGAAGAGCTCACACTGGACA
TGGAACCAGAAGCCGACCCAGATCCCAACCCAACCCCACCACCAATCCCATGATCACTCC
CAGACCCAGAAGGCGTAGGAAGTGGAAGCCCTATCTTCTCGACCGAATCCGAATCGAAAC
CCGCAAACCCGGAAGATCCACCCGCTAAATCTTTGCTCCCACGTGGCGAATTCCGGGTCA
AAACTGCCTCATCAAAGCTCTTACGCTTTTCTTTGGTGGTCTTCTTCTTGGTAACATCAT
TTTTCCCATATGGGTTATCTTGCTGCTTCTCTTCCTTGTTCTTGGAGGACTTTTTCCCCC
ACCAAGCAGGCATCTTTTATCAGATAAAACCTCCGAGAGAAGAAGAGAGGATAAGAGAGA
CAGAGGCGTTCCTCTGTAGTATGTGCGTGTAGAGAGAAGACTCTAAAGAGAGAAA

>Hb13549 
ATTTGAATCAAAGCAATTTATTCAACTTGATTCCATTTGTTCGATTCAGCTCCATTCTTA
CTTCCTATAATTTCAATTACCCAATCTAACCATTTACACACACCACTAATAGCTCTCAAT
GATTGAATACCTATCTTATGATACAACGAGTCAAAATTCAATTCCTAAACTTTTTAAAAT
TTTCCAAAGAAAAATGTTTGATCCACAAGATAAATGACACAGGATATCCACAGAGAGGCC
AAGATCCCAAATACAGTGTGATACTAGAGACTAGAAAGTGGCATATATGCAAATGAGTAA
ATGGCCTTGGAAGAACTATTTCTGATGAAGCAATATTGTTATCTATCACTTCAAGAACTC
TGATTACAGATTACCTTTTGTATAACACCAAAGAATCCTCAATCTGCAAGGAGAAAATCA
ACAACAATGTTACTGAAACTAAGATGAGTAGCAGTAGTTAGCCATGTACACGTGCTACAG
AAAACAAACCATCTGCTGTTTCTAATCATCATCACATTCTACCCAAATATTATACAAATT
TCTCACTAGACAAAATAAGCCACTTGTAGATTCAAGGAATCGGTCTCAATTATGCCGAGA
TACAAATCCCCTTCTCTCTGCACTGCCAGGATAATTGCTGGTATGACTATCAAGAACTTC
TCTACTGTACAGCAAAAGCAGATTCCTTGGGGAAATTCATGAATTGATATCAGTTTGCCA
ACTACTCTAATTTTTCTGGGATCATAACTACACGACTCCTCTGTTAATGCCCTACATCAG
ATCCAGATGCTGAGGAGCTGTCACTATCAGAATCACTTGAAGAAGATCCAGAGTCACTGC
TAGAGCTGCTAGAACTACTTGACCTAGTTCCATTATCTCCCTGTTTCTCTACTTGAACAG
GTGACGAAGTGGAAACATTCCCTTCATCTGCTGTTTTGGTTTCCAGTGGTGCCTCTGCCA
CAACTGGTGCTGTTATCTTCTCCCGGACATTCTGCTCAGCATCTGCTCTTGCTTGAATTG
CAAGTTCAGCTTTTCTCTTGTTCTTGCTTAAACTCTTCTTGTAGTTGGTAACAAACCTAT
CCAGTTCCCAAAGAGTCTCCGTATCAACACTATCAATGTCCACTTCAATTTCATCATCAT
GTTGGCAAAGTGATGAATTCCTCTTCTTTATTATCTGGATAATATTGTCCAGCTTCTCTG
AAGGTAAGCTCTGGAGGTTCGTGCTAAGCTTCTGCTTCTCCTCATAAGTCATGTCCCTCT
TGTGTGGATCCTTTGCCTTAGGCTTTTTTGGAGCAGGGGTCCTTCCTGAAGGAGTTGTAC
TAATAGATTTCGGTCTAAGATCGCCAGGAGGATAGGTCATTGATTCTGATCTATCCAAAA
TCCTCCGCATATAAAGAGGAGGGGGTGGCAGCGGATGAGTCTTTCTTGATGTTGGTGTAG
GAATACCCAGCTCATAACTGGCAGCAAACCTCAACTCACGATCATAATCTGACTTTATAA
CAGCCCACCTTTCCTCAAACATCTTCAGTAGCACCTCCGCCATTATGTGAACATCTTGCC
CCTTTGGATTATACTTCAAAGCGTTATGAAATGTTAGTCTCACATCCTCTGCAAACTCTT
CAGGCGACTTGTACCAATTCTTGTTCAGCCTTGTCTTCACAGTACCCAAGTCCATAGGAT
GCTTAATAATAGCATAGTAATCATGCAAACCAAGAGTCTTTACATCAACAGGAGTATTAA
ACACCCAACCATGCCTATGTTTCATCAATTTCTCAAGCAAAGCATTACAATTCTTGAAAA
CCTTGGAACCCGTCCCAAACCCAAATCCCAATTCCCCTCCCCCTTGCTTCTTTCCATTCA
ATTTCGACTTCTTGTTACTCTCTGCTGGTGGAAACTTGTCTTTTGCAAGCAAAAACTCTG
AATTCCTATAAAACTGATTTGCCTTTGGTGTCCTTTTCTCTTTCTCCACGGTCTCACCAG
GACCCTGGCTATTCTCCAACACTGATATGCTAAGCTGATTCAAAGGCCTAGACTGCCTAG
GAGTAGGAGTAAGAATAGGAGTAGTAATCTCACGAGGAGCACCCACTGAGCCCACCTCCG
AATTTACCCTCTTCAATCCATTATCAACCTCAGTCAGAGACAATCGAGAATTACCATACC
CACCAACACCAAGCTGCACTTCCTTGGCCTCAATCCTTTTCACCAAACTCCTTACCATAT
CAAGTTCACTCTCGAGCTTCCTCCTGAGATCTCTCATCTCCTGCTTAGACTTGGACGCCA
AATTTATCTTTACCTTATTGTCCAAACCTCGCTTCACTACCCCATTGCCAGCAGTCAGTT
CCGGACCACTTGGGGCCACAGCTGGCGTTCCTTGATGCCTATTGAGGCTAGAAGAATCGT
CCGAGTTGGCATCCAGGCGAGAAATGGGCTGTTGCTGGGCCGAATTTGTGTCTTCTAAAG
CTGGTGTTTGAGATTCCGGCACTTGGATAGAGTTATTCTCAATGTTCTTGTCGTTGTTAT
TGTCGTTGCTGCTGCTATTGTTGTTGTTGTTGTTGTTGTCGTCGGCTGCAGTTGCGGTGG
TGGATATTGTGGAGTTGGGAGCGTTTATGGTGTTGTTGTTATTGGTGGTGGTGGTGGTGG
TGGTGGTGGTGATGAGGTTGTTGATGTTCTTCTTGGGCCCTTTAAAAGCTTTTCTTGTAT
AAACTTTACTCTCTGTAAACCTCTGTTTCTCTCTAGCTCCATCATTTCCACCTCCCTCTC
CAACTATAGTCCCCGAAGCCATACATGTAACTCCAAAACCCTAATTTCTTTTTTATCCAC
ACAAACCGAATCACAAGACTGGTCCAAAACTAGGGTTTTTCGAGTCCCTTTATAACCAGC
CACAAAAACCCTAATTTTGCCCTAGAATCAGAATTCAATTAGGGCAAAACACAAAACACA
AACAAAAACCTAACAGCAAGCTCCAACTTTTATCGATCTACTCTAATCTAAATCTGTACC
AACACACACAAAGAACTATCTACACATACATGTCTCTATATACAGGAACACATAGAGAAG
GAGAGGATTCGGGATTGGAAGAAACAGTAGGGTTAGGGTTTCGTGCTCGTTTACCTTTCT
CTCTCACGATTCGATCAGATCTCCTTTTTGGCTCCTCCGCTCTCACTCTAGAAAAAACTT
TCTCTCTCTAAAGCTTATTTCTCTCTCTAAAT

>Hb19152 
CATTATGCAAGCAGTGGCAAAATACAGTTTCTGCAGAAATGAACCTGTAAAACAAAGGCT
TGGATTAAAAGAACAAAAACACCACCAAATACAAATGACTGCATTAACTTTTTATTTATC
ATCATTCATAAGATAAGATTCAATACAACACAAAGGGTGGAAATATTTTTCATTACACAA
GCAGTGGCAAAATACAGTTCTTGAAGAAATGAAACCGGTAAAACATGGGCTTGGATTAAA
AAACAACCCCGCACCCCCTTGAAGGAGATAGGTTGTCACGGCAGACCCTATAACCTGCTG
CCACGGCCAAAGCCCACGACTACACGGCACCATCTCTCGAACTGCCAACAGCAACCAGAA
CAATTGATTCTATCATATCCCACCCTTCGGGGAAAACAGACCCAACCATCACGTTTTAAA
CATGACTACAAAAAAAAAGAAGACTCACGATGGACAGACTCGACACTGGTAGGTCATAGA
AAAGCATTAGCCGAGTAAGCAGGTGTAACCCATATACAAGGCCAGGCTAAAACACCAAGT
GTCAAAACCATGAAACAGGAAACAATTAAAACCTAAAAATCAGAACCCAGTTGACTGTAT
TCTCAGGGAATTATGGCCATCATGAAATTTGCATCCGATATTCTCGGAGCTAAAATATTT
CTAACAGGATTCTGATGAACAGAAGCCTGCAAAAAAAAGAGTATCAATGGCCACGCTCCC
AGGAAAAGGGAACCGAGTACCAGAAGAAGAAAAGACCCATGGCTGATGGACCCAAAAACT
ACACAAGCTGCTGAAGCTACTCATAAAAGCTGACTAGAATCTGAGGCTGCATACTTTGAA
CCCTGTGCATTATGTTTGCCATACTAATTCCGCAAAGGGATTCTCTCCACATCATTCAAT
GCCTAGGAAAGGATATCACACCTCCACAGCCGCTCTACAAGCAGATCAACAGTGCTGGTG
CTGATGGCGTTACAGTGCTGGAGATTCAATCCTAGCAGAGTCTGACCCATTTTCACAAGG
GCAGTTAAGCTCTGGTCTGATATCATAGAGCAACCCGACACTGAAAAGATCTGCAGATTG
AGCTGGTTTGAACAAGCCATCACCATAAGCCCAGAATCTGAGATTGCACACTTTGAGACA
TAAAGTTCACTGAGCAACAAGCAGTTCTCCGCAATTGCAGCCAAACTTGCATCAGTAATT
TTCACACATCCATCAAGATTCAGAACTTCAAGAGTCCAACCATGCTGCTCAGTCAACGCT
GACACCACTTTGTCAGACACATTCACACAACCACTAAGATTAACCTTCACCAAACCTGCA
TCATAATTCTCAAGCAATGGAGTAAACCCAGCATCAGTTACACCCTTGAGTCCACTCAAT
TCCACATACTGCAACTGAGGACAGAACTTTCCCATAAGAGCCAAGCTTCCATCGCCAAAA
CCTGGGCAGTTACGGACGCACAATGAACGTAGGGATTTGCAAGGAGAAAACTGAGGTAAT
TTCAGATTCAAGTCTCTAATTCCCAAGCAGTTCACCATAGCAAGAGCCTTCAATTGTGCA
CCACAGTTCAAAAGGGAACCAAAACAACCAAGCTGGGTAATCCTGTGGCACTCCTCCAAC
TGCAGGCTCTCCAGCGACTTCGCAGCTCTCACAAACAATACCAGTCCATTGTCAGTTAGG
AATGCACACTTGCGGAGGCAGAACTGCTTTAAATTTGGGCAACCCTTCCCCATAGCTTCC
AGCCCAGTATCCGTCAGTCCTCGGCAAGATGTAACTGTAAAGGACTTCAGCTTCTGTAAG
CCATGGCCATTACCCATGACCCAAAAGCCCTTCTCACTCACATTTGGGAGGTTGGTAAGA
ACAAGATCAGTAACTGCCTTGCCATAGTGCCCAATAACAGCCAGAGACACATCAGTGACA
TTCAAAGCCTGGAGCTTCATCTTTGACAAACCATATGTTGCTGAAGATACCAGACCTGAA
ATTCCTTGATCCCCAACAACTGGGCAGTTCTTGATTGAGATGGATTTTAGATTGGTGCAA
TATCGGCCAACAGCTTGCAGACCCTCATTCCCAATGCCTGAACAAGCTTCTATTGTTAGA
TCAGTCAAATTTGGACAGTTCCTGGCAATTGCAAGCAAACCCTTGTCAGAAATTGCAGGG
CACCCACAAAGATCAAGCTTCTCCAGCATGTGACAGCCATTAGCAATCTCGTACAGACCT
TCATCACCAACCAAAGGCAATTTCCATAAGGTAAGAGCCTTAAGCGAAGGGCAGCCACGT
GCAATTGCCCTCAGACCTGCACTTGTCACCCCATGGTAAGAATTGTTTCCACAGATTGAA
AGCTTTCCCAAACCTCCTCGACTAGCAGTTCCAACAGCAATAGCTGACAGTCTAATATCA
GTGGCCTTCTTCCCCTCCAAGCACCTGGAAAGGCATCCACCACCCTCAATTTCTTGATTT
TCAGCCCGAGACTTAACCTCACCATTCTTTTCAACTGATTCATTCAACAATTGGGTAGTT
TTCTTGTCACAGAGTTCATCCCTGGACATATTACTCAGAAGAGAAAGCCAGCGCTTTGAA
ACACAAGCACAGGCACTCCTTTCCTCTCCTCCAGGCAGACGTCTAAAGATTTCAAAAAGA
CATTCATCTGGCAGAACTTCAATAGATGCTTGCCTTTTCTGCTCAAACCTCTCTCCACCA
AAAACAAATGGAGCACTGATGCGAGTTCTCTTGCTGGAAGTAAAATACACATCCACATGA
TGACCAAGGGACAAAAAGAGGCTAGGCTCCTTGGGGTTTGGGTATATTGACCGCCCAGGG
CAAAAATCATCATCTCCAGCGAAACCAAAGAGCTTAGACATGGGTACAGCTCAAAAAACC
CCGGGAGGTCAAATCCGCACCGTCTAGCACCGAGAAACCCTCCAAAGAGAGAAAAAAAGA
GAAACCCAACAACAATAAACGCTAACAAACCACCGTATAGAGATTCAAGACGCGATTGCA
TGAAAAAGATCGGAGATACAAGGAGATGGAAACCCTATCAGATAGGGCAAAAAGAGATGG
AGAGAAAGAGAGAAGAGAAAGAAGACAGAGA

>Hb43287 
TTTTGCAATTCACACTCAGTACTCACGCTTCTAGCTTAAACCAACCGTTTCCCTCTCTAC
TATGGATGTTTTCCCTCAATATTCTGACTCACTTCCTTTTGCCACTCATTCCTGCTCACT
TCACTACCCAGAATCTTCTACATTGTCTGATAACTGCAGTGCTCTTCGTGCGAACCTTTC
CGATGAGGAAGTCTTGTTAGCTTCCAGCTATCCCAAGAAGCGCGCAGGCAGAAAGAAGTT
CCGGGAGACACGCCATCCTATTTATCGTGGGGTCCGTCGGAGGAACTCCGGGAAGTGGGT
TTGTGAAATTAGAGAACCCAACAAGAAATCAAGAATATGGTTGGGGACTTTCCCCACGGA
GGAAATGGCTGCTAGGGCCCACGACGTGGCGGCGCTGGCTCTCAGAGGACGGTCTGCCTG
CTTGAATTTTGCGGACTCGTCATGGCGACTTCCTGTACCTGCGTCCAGAGAAGCAAAGGA
CATTAGGAAGGCAGCAGCAGAGGCGGCGATGGCGTTCCAGCCGGAGGGGACAGAAGGGTT
TTCTGGAGAATTAAAACAGGAAAATAAGTGGACGACAGAGTCAGCGCCGGAGGATGTGTT
TTATATGGACGAAGAGGCGGTTTTTGCAATGCCGGGACTACTGGCATCTATGGCAGAAGG
GATGCTACTTCCTCCACCTCAGTGCGTTGCAGGGAGCGGAGGAGAAGACGGAGAAATGGA
TGCAGCTGATGTGTCACTATGGAGTTTTTCTATATAATTTATTAAGAAAATATTAGGTGG
TATATATAAGATAGCAGGCATAGCTTGGTATTAAGTGCATCTCCAACTTAGAATGGAATT
CTAAGTTTGAGTATCTCCAATGCCAGCTTCTTCATAAACCCCCCAAAATAACAATAATAA
TATCCGTACTTATATTTTTTACTAGTACGGTTAGAAGATGGAGAGGTTGAATTGGAACGA
ACACAAAAGGGCGAGCTTGTGCGCGTGGGATTGAAAGAGATGTTGTATGGGAAGTCAGTT
TTTAGCGTCTAGTCATGAGGGCTGAGGGCATCATATGATCCCTGTATTGATGTGGATGTT
TATAGTATGCAAGTTTGGATAAATCTGAGTATATACTTACAAATATTTATGCATATTCTC
GTCTTGGTTCGGATT

>Hb21216 
ATAATAAAAACAATTTTCAGTAATCCCTTTGAAGAAATGATTCCTTCATACGAGGACAAA
AACACATCATACACAAAACAATAACAAAATTGGGACACCAACCTATTCCCAAATCCAAAA
TGCCTACTCAACATCAATTGTCCAAACCTAATGACTAATTTGATGTAATTTCATGTTACT
GCCATCACTTCTGCTGTCCTCCTCCACCTTCATGTAATAGCAACTCCAGCAAAAATGGTA
ACGAATCTAATAATCAAATCTACATTAAGACACGGATCAGGTGATGTAATATTACTGCCA
TTACAAATCAGACTGGCTTTGCTTAAAAAAAAAAAAAAAAGAAAGAATCCTTATGGACTT
TGCACAAATGCCAGAAACAAATTGAAAGAGTGCAGACACCCTGGCGAAAAGAAGTATAAA
TTCCCAATCAAAATGAGCAGGTGAACTCTCCAAGCCGTTAATGCTGATCTTGAATTTTCA
ACGAAACTAGTTCACTCTCTTGCACTTGATTCCTGAATTTAAAACCAGGAGGGAACCATC
TTCGCAGCCTGTCTGGCCAGAACAGATCCAATCTTTCACATATTGCCCGACGCACGGAAG
AGTTCAGACCATATGCTATCGAGTTGAAGAGTCCCATAAGAGCAGCTGTTCCAACATCAA
GAACTGAGAGCCAAAGGATTTTGTGGCCTGGTGCAACAAAATCATGAATGCGGTTGATTG
TGCCAAAAGCCCATGATCCTATTAGGATGAGTGGATAGTATCCCCATCGGTTCAAAGCCT
TCATGTCTGGTCTTGCATCAAATTGATATGCTCGGTCTGACATGCCTACTGCCATCTTTC
TTGTTCTCCCTATTTCTGTCCAACACCATGCACCTAAATGTCCATGATTATTACCAATGG
AGCGCATTACAGTCATAACCAATGACGTTCCCCAAACATACAAATGAAACATGGCCTCCA
AGTCTTCAACATCTGTTTTGTGTTTAACAACAGTACGATGAAGAGTAAAAGCAATAGTCG
TGGTCCACAGAAAAGATGCTACACAGAAGAAATGTGTGCTGTAGCCCTGAGCAATACAAA
AGAATCCTTTGGAAGGATCCCCAACTATGCTGAAGAAACTGCAAAGCATGTCGGAGAGGG
CGAGATAGAATACAAGCTTGAAGGAGAACTTGCGTAGCTCTTTGAAGAGGACATAACATA
GAACTATGAAGCTGGACCCTACAAATGAAAGACTAGATGCCCCTGCGTTCACCGACGTAA
GAATCTGCCGATCGTGAGCCGTGAGGTTACCGGCGACCTGCACCATCGCCATTCTCGATC
TGTATGTTTCTGATAATTACTCGAGTCTTCAGTTGGCCACTACATAGTAATACGCGCGAA
GACGGGGAAGTGGAAGGGAAGAGCCAGGAGGCTATAATTGGTAAAATAAATGCAAATCTA
CTACAAGTTCCTCGCCTTGGCCGAGTG

>Hb5506 
CTGCTACCATTAATAGTTATGATTCTGTTAAATAAAATCTTGAGAAAATTAGAGATGCAT
TATGAGTTATATAACACAGGTGAATGTATTATTTTTCACTGCCTTCTTATACATTAAAGA
CAATCAAGCAAGTTGAAGCACCCGCAAGCTGCAGCTACATAAGCTAAGAAAGAGAACATT
TTATACATTATGCTGTAAATCACATCTCTGTAAAGGTACTTAAGTGGTTTACCTACAGAA
CTCTTCTGATGATCAGAACTGACCATACGGATTAACGAAGCCAACCATCACTTTTATGTC
TCTCTTGAGAAATGTCTCTTTGAATTCTCTCCGATCCATCAACTGATTCATCTTCCCTTG
CATGACCATTTGGTAACTCATTCCCGCGTTTTCTCTTTGACTTGCTCTTCCATTCATCTA
CCTTATCATCAGCAAATGATAAGAATGTTTGAAGACGTCTAGAATGAGAGCTGCCCCGGA
TAGAAGGATCTGAATCTTCAGGTAAGTACCGGATGAACTGGCGTAAAATATTGCAGAAGT
AGATGAGGAGAGCAAGAAAACATGCAATCCCACATATGAGGAAAAGCCCCTGAAAGCTTT
GTAACTGCAGCTGTTCTGAGCCAGACTCAGAGCTCTGGGAATTGCAGACTTTTCTTGTCA
GCCACTTGTCATTAATCTTTTGAAGATCACCATTTTCAGATAAAGAGAGAATGGCAGTTG
ACATATCAATGGCTAAAGGAGAATCTCTTGGAAATGCAAATCCCCATCCACTTTTGGTGA
ACTCTTGGCCTCTGATTGAGAACTCACAATGCTCTGACAGGAAGAGATCAACATATGGTC
TTTCATCAACTATGGCAGCAACAGTTCCATTTGCAAGGGCTTTAGCATATTCTTCAGGTG
AGCCAAGAGCAACAAGTCTAGTTTTTGCTATGCTGAGTTCCTCATTCAGATAATTTTGAG
CAAAGGATCCTACTTGGAATCCGATATGATCATTGCTGGTTATCAAAGTATCGATTCCTC
TAATGGGTGAGGATAACTGTTGGACAGTCAGGATTGATGTCAGGCTAGCTGTATAGCTAG
AGTTGACTATCATAACAACAAAAAGCCAGATGATCAACACCAGACGACCGAGAGTGCTAA
CTGTATTTTCTCTATGTGCAAAAAACATAGTTGAGAAGCTAAACCAGAGAATTGTGACAA
CTTGCTTCTTAGGTGGCCCCCGGAAATCATCATTGATTCTATGTTCAAGGATCCATACAA
CAGCTCCCACAACAAGGAAAAAAACTGCTGTGACACCCCACATCAATGGAGTAAATGGTC
GCAAGAATGCCCAAGCATTCGAATTCGATTTCTTGACAGGAGCCACTACAACAAGCCCCG
ACTCTATGTATGGCTGGGTGAAATCCACAACCCTTGTTCGGTTTGTGACAATTGCAATGT
CCCCAATGACAGCATCAAAGACACCTTGTGTAATCTGATTTGCTAGGTCAGAGTAGCTTG
GATTCTTATGACCATCTCCAAAAGGAATAAACTTGTATGGCACTGCATATGGAAGCAATT
TTATGGCAGCAAGGAATACATCTATGCAATATCCTTGGACTAAGTCGGTTCCATTGACTG
TAGAGACAAAATCCCGATAACTAACCCGGTTTGGAATTCCAACTTTTAATTGCCTTCCAT
TGTCTGGAAATACCCAGCCACGGGGCTTAGCTGTTACTCCTCCAGGCCATACGACACTGA
ATAAATGTTGGCTCGAACTTGAATGGTTAGCCGGTTGTCCATAAAGTGTCTCTGGGGGCA
CAACAGATAGCCCAGAATAGTTAGACCAGTATCCAATCTGCTGATACCCAGTTTCAATCA
CATTAATGATATCATATGAAGGATACAAAGGAGATCTGTCATGACTAAATTGAATAGGTC
CTGTCAGACCTGTCATATTTGTCTGCAATAAGATTTTAAGAAACTGCTTTCCTCCATCAA
AAACGCTTAATGCACCAAGATTTAGAGTCCCACCACCTAGACCACTTAACTTTGAGTCGT
TGGAAAATGAAATGGTGTTGCCATAGTCTAAAAACACTTTCATGGCATTAGCAATCATCC
AAACAGTATCATAGGCATATAAGCCGTAAGGGTTCAACCCAATGGAGCCATTGCTCAACT
TGTTCCACCGAGACACAAAATCCCTTTTTCTTTTTGAATCTGGTGTATGTGGGCGAAGTG
TGAGAGCTCCCTGAATAGAATTAGCAGTCTCAACAGGAAGGGGTGAATTTGAATCTAGAA
CAGTGGAAAGCCAGGTGGTAGCTATCCAAACAAACCCATTCTCCATCATCCCAAGACTCT
GAGCCACATCAAAAACCAAGAGGCCTGTTCTGGAGAAAGTGTGTAAAACAATTACTCGAG
GTTCCATCCTCAAAATCTTAACTAATTCATCTTGAACATTAGTTCGGTTTGCAAGTGGGT
CTGGTGGAAGTGCACCTTTATAGGAAATTTTGCAACGTCTCTCTGAAAGCTTATCACCTA
ATGTAGTTATGCCATTTCTGCTCTGATCATCATCACTGTAAACTGCAATAACCTCAGCCC
AACCATAGTAACTAACCATTTCTGCTATGGCAGTCATCTGGAAAAGATCATTGGGAGCTG
TTTGAATGAAGTAGGGATATTGGAGAGGTGACAAAGTGGGGTCTAGAGCTGTAAATGACA
ACATCGGAACATGGAGCTCATTTGCAAGATGTGAAAGTACATGGGCCATTACAGCGTTTT
GTGGACCAATAATAGCCACAGTATCAGTTTCCATGAACTGTAATGCACCAACAATGCCCA
GAAATCCACTGAAGTTGGAATCATGCATAGTTATAGATAACTTCCTTCCTCCAAGAATGC
TGGGATCAGAATTTATATCATCCTCAGCAGCCTTCATAGCAATCCTTGCAACTCTCCCAT
TAATAGTCTTAAAAGTGAAAATAGCTCCAACATTCACTGCACCAGGGCTTACAGCTCCTT
GTGAAAATGGACTAATGCATACGATGAACGAGGACACAAGCCAAACCAGATTCATGGTGT
TTCTAATTGAATATTTTTAGCACCTCAAACCCAAAGGAAGAATATTAATAAAGGAATTTT
AATGTCAGAAAATGAGTCACAAAGCCACCCATCTTGGTAAGTTGGGTTTCCAACTTAGAC
ATGTGAAGGAGATTGGAAACACAAAAATCATTTCACTTTTTCTGTGGTAGTCAGCCTCCT
TCAGCACTAGGATGGTGGTTTCTATGGAGATAATGGAAGAGAAAATCATGATAGAATGCG

>Hb9152 
TCCTTTCACTTTCTCTCTCTACTGTATTGCTTAGAGAGGGGAAGCTAGCAAAAGGCTAAA
AGCCAAAGAGAAGGAAAGAGAAGAAAAGATTGGCATTTGAGAGATGAGTAAAGCAAAAAC
CATCTTGTCATTTTTCAGGGTTGTTAGAGCCTAAAAAAAACCCCAAAATCCCCCAAAAAG
AATCTGATAAAGAACACAAATATAGATTATAGAAAGAATAGATAAAACCCAAATGCTGGT
ACCCATTTGAACTATCCGAAACATAGGTTCTGTTCACCAATCCGAGATCTTACTGATTGG
TCTCTCAGAAAATTTGCATTGCAGGATTTTTTATATTAAAGTTCTGCCAGTTCTGGGACT
TCATTAATTGAAGAGTAGGAGGATCTTGGTTTCATGCACAGGGGAGAACATCTGGTTCTA
TGAGGAGGTTAGAGAACAAAGTCATAGCATAAATATTGTAGAGAGAAAATGAAAAATGAC
ATGCCTCTTGACTATGCTGTGTTTCAACTGTCCCCAAAGCATTCACGTTGTGAATTGTTT
GTGTCAAGTAACGGAAATACAGAGAAGATTGCTTCAGGATTAGTAAAGCCATTTGTGACT
CATTTAAAGGTTGCTGAAGAGCAGGTTGCACGGGCAGTTCATTCAATCAAGCTTGAAGTT
CAAAGACATAAAAATGCTGAGACTTGGTTTACAAAAGAAACCCTTGAGAGATTTGTGCGG
TTTGTCAGTACACCTGAGGTATTAGATATGGTCAATACATTTGATGCAGAGATGTCTCAG
TTGGAAGCAGCACAAAGAATCTACTCTCAGGGGGGCAGAGATCAGCTTTCTGATGCTTTA
GGTGGGGATGCACCAGGAGTGGTGGCAGGAGCTGATGCAACGAAGAAGGAGCTTCTGCGA
GCTATTGATGTACGGCTTACTGCAGTTAAGCAGGATCTAACCACTTCCCTTGCTCATGCA
TTAGCTGCTGGTTTTAACCCTGACACTGTGTCCGAGCTCCAGCTATTTTCAGATTGTTTT
GGTGCCCATCGCTTGAATGAAGCTTGTAACAGATTTATCTCACTGTGTGAGAGAAGACCA
GACCTGACCAATCCATGGAAGCCAGGTGTCGAGGAGCAAGTGGTTCGGGCTTCATGGGGA
TCTGACATGTCAATTGATCCCAATTCATCAGTATGTGCTCAACCAACTGTCCAGGGTGAG
AACAAGGAAGAAGATAAGAAAGAGGAGCCTACTACTGAGTCATCAACTGGTCAACCAAGC
CAACCTGCAAGGCGACTAAGTGTGCAGGACAGGATCAACCTGTTTGAGAATAAGCAGAAG
GAGAACTCGGGCGGTAAACCTGTTGCTGTAGGCAAATCTGTAGAACTGAGGAGACTCTCT
TCTGATGTATCTTCTGTGCCTGCAGTTGAAAGAGCTGTATTGAGGAGATGGAGTGCTGCA
AGTGATATGAGCATTGACCTTGGCAATGACAATAAGGACAATAACTATTCTAAGGATCAG
CAGGGGTTGAATGATAAAGCTAGTTCAGTTAAGGCTGAGGCTATGAGGGTTTCTGGGTTC
AAAGATCAGGATGAGTTGCAGACACATGTTGGTGGATTTTTGGGGAAGGACGAGGAGGTG
GGGTTGAAGGGGAAGGTGAATTCAAAAGATCAAGTGGGGTCTCAGGCCTCACTGAGGACA
TTAACAGGTAGAGGTGAGCTGGCCAGTGTTGATCTGGGGGTTAGAGAGGAGAAGTTAGTG
GGCATCTTGGGTGGAGATGAGAAGAGTAGCGCAGGAAAAGTTCATGGGGTTTTTGAAGGA
AAGTTGAGAGGTTATTCAGATGGAGGGGAGAGTGTTGGAGTCAACAACCAGTCTGGATTG
TATATTCAGATCAGAAGTTCTATAGGCAGGGTGGCGGATGTTGATTCTGGGAGTAGAGTT
CAGGATGTGAAAACAAGGGATCAGCCACCCAGTCAGTCACGGTTAAGGGGTTCTCAGACT
CATATCCGATCTCTTTCTGGGCAGCTTGAAGGTGGTTTTGGTATGAAAGTAAGGGAAGGG
TCATATAAAGAGATATGCGGCGATCAGTCAGCTTCTCAGCCACGGTGGAGATCATCTACT
AGTGAAGTTGAGCAAGTGAGAAAGGACGTCGTGGTGTCTGTGAAGGAACCAACAAAAGTG
GAAGATCTTGAAGTTCCAAGAATGAAGGTCCAGAAGCCTTTTTCTGCAGGTCCTGAACAT
ATTGGGAAGCTGCAAGGTAGAAGAGATGAGACTGGCTCTACTTATGGAAGTAACAAGCCA
GTTTTTCATGGTAAAAAGGTATCTGAGAGTCGAGAGAGCTTTGGTACTGTATCAGCACCA
TCAGTAGAACAAGTTCAGAGAAGGCAATCTAAGGGGAATCAGGAGCTCAATGATGAGCTG
AAAATGAAGGCATATGAGCTGGAAAAGCTTTTTGCAGAGCACAAGCTTCGGGTTCCTGGA
GATCAATCTGGTTTTTCAAGTAGAAGCAAGCCTGCCGAGTTGCCGGTTGAACAGGCAATA
AATTCACAGTACAGAAAACCGACAGCAGTGGAAATATCTCCAGCTCAGGTTCAGGATAAA
AAGACAGTGGTTGAACCAATTGTGAATGCTAGTGATAATGTCAAGTTTGGCACTCCTCCA
CCAATGAAGACAGTAGATCAGAACTATAGCAGTTCTCTGAGACATAATTTCTCTGAGCTG
AGTTTTTCAGATGATGCTAGAGGAAAGTTCTATGAGAGGTACATGCAGAAAAGAGATGCA
AAGCTAAGGGAAGAGTGGGGTACAAAAAGATCAGAGAAGGAAGCCAAGTTAAAGGCCATG
CAAGATAGCCTTGAGCTGAGTAGAGCTGAAATGAAGGCCAAATTTTCTGGGTCCGCAGAT
AGACTGGATTCAGTGTCTAGTGCTCGTAGACGTGCAGAGAAGCTTAGAACATACCATGCT
CGTTCTGGCATCAAGAGGGAGCAGCATCTGGTGGATTCCATTCAGAGTGAGGAGGATGAA
GATCCTTCTGACATTCTGGAAAAGAAATATTATAAACAAGATAGATCATCAGGTGAGGTG
GCTTTAGTTGATGGCGCTTCTAGAAGTTCCCTAAACAAGAAGCTGGTGCTAAACAGAAAT
TTGTCTTCATCCACCCCTCGTACAACAGCAGCACCAGCTCCACGGTCATCAGTGAAAATT
TCCAACCAAAGTTCTGGGAGGCGGAGAATTCAATCAGAAAATCCTCTAGCACTCTCAGTT
CCAAATTTTTCTGATTTTAGAAAAGAGAACACAAAGCCGTCTTCTGGATTCTGCAAAACA
GCAAATCGCACACAGGTGAGAAGCTATCCCCACAGCAAGAGTACAACTGAAGAGACACCT
CTTGCGAAGGAAGAAAAACCTCGACGGTCTCAGTCCTTGAGGAAAAGCTCTGCTAGTCCT
GCCGAAGTCAAGGATTTGCCTACTTTGAATTCTGATGATGTAGTTTTGGCACCATTGAAG
TTTGATAAAGAGCAAACTGAGCAGGGACCATATGAAAAATTTTCAAAGAATGTGGAGTCA
AAGCCTTTCCTTAAGAAGGGAAATGGCATAGGTCCTGGTGCTGAAACTAATATTGCCAAA
CTGAAAGGTTCAGTGGCAAATGAGGCTTTGGAAAATGAAGAAGCATTTGAAGAATATCCC
TTTGAGGCAGAAGATTCAATCAATGAAGCAAAAGAAGAAGATGAGGAGGAGCTAGAAACA
ACAGAGGTTGAAGATTCTGCAAACAATAAAAACGGAAAACTGGGACTAGGCCAGGAATCT
GATAAGATGTCTGATTCTGAGAATAGTGATTCTTTGAGATCTCTTTCTCAAGTTGATCCT
TCTTCAGTTGCTGAACTGCCAGCATCTGTTCCTTCTACATTAAACACTGTTGGGTCCTTA
CAAGACTCACCTGGGGAAAGCCCAGTGTCATGGAACTCCCGCATGCATAATCCATTTTCT
TACCCACATGGGATCACAGACATTGATGCTTCTGTGGACTCTCCAATTGGAAGCCCTGCT
TTGTGGAATTCTCACTCTCTTGCGCATGCAGACACTGATACAGCTCGAATGAGGAAGAAG
TGGGGAAGTGGTCAGAAGCCTATTATAGTTTCTAATTCATCCCATAATCAGCCACGCAAG
GACGTGACAAAAGGGTTTAAACGATTATTGAAGTTTGGAAGGAAAAGTCGTGGAACTGAG
AGTTTGGTTGACTGGATTTCTGCAACGACTTCTGAAGGAGATGATGATGCAGAAGATGGA
CGAGATCTTGCCAATCGGACAGCAGAAGACTTGAGGAAGTCAAGAATGGGATTTTTACTG
AGTCATCCTTCTGACTATGGCTTCAATGAAAGCGAGTTGTTCAATGAGCAGGATCAAGCT
ATTCATAGTTCCATACCAGCACCTCCTGCAAATTTCAAACCTAGGGATGATCATATGTCT
GGAAGCTCTATTAAAGCACCACGATCATTCTTCTCTCTTTCGACGTTCCGAAGCAAGGGA
AGTGAGTCAAAGCTGAGATAATTACATCAGAGAAAAGTTTAGAGCTAATGCTTGGAATAT
CTCAAGTGATAGGGTGTAAAGGATTATATATATATATATATAGGATACAAATGCTTGTGC
TGAAATATGTTGTATATTGTTTTGAACAAATTAAAAATTGCCTATTGGCCTTCTTGTGAT

>Hb5604 
TCGGGCACCAATAAGCATTGATTTGAATAGAGATAGTTCATTAAGCAACAAGTCAATCGT
TTTACAAATTGATAATAAATCTCAGCAAGTTTCTGCAAGTGCTCTTCGGCATTCTCTACA
GGACAGGCTAAGCAAGGGTTCCTCAGGCAGGAGTCGTGATGAAATATATCTGAAACTGCG
CACTAGCACAGCTCCGCCATTGAAATTGACTGACTTGCCGGGATTGGATCAAAGAATCGT
GGATGATTCGCTGCTCAGTGAATGTGTTGAACACAACGATGCTATTTTGCTAGTTATAAT
TCCTGCTGTTCAGGCACCAGAAATTTCATCTTCTAGAGCCCTTAGAATCGCGAAGGAATA
TGATGCTGAGAGTACTAGAACAATTGGTGTTATTAGTAAAGTCGATCAAGCAGCTACAGA
GTCTAAAGCTCTTGCTGCTGTTCAGGCACTCCTCCTGAATCAGGGACCTCCCAAAACATC
TGATATTCCATGGGTTGCATTGATTGGCCAATCTGTTTCCATCGCTTCAGCACAGTCGGG
AGGTGCTTCATCTGAGAATTCTTTAGAAACAGCTTGGCGTGCTGAGAGTGAAAGTCTAAA
ATCTATATTGACTGGAGCCCCCCAAAGCAAGCTTGGGAGATTAGCTTTGGTGGAAGCTCT
TGCTGGTCAGATTCGTAATCGTATGAAACTTAGGCTTCCCAATCTTCTGTCTGGGCTTCA
GGGGAAGTCTCAAATAGTTCAAGATGAACTTGTAAGGCTTGGTGAGCAAATGGTTAGTAG
TTCTGAAGGTACAAGAGCTTTAGCTTTGGAACTCTGCCGTGAGTATGAGGACAAATTCCT
CCAGCATCTTACAGGGTAATGGCTGGAAGGTTGTTGCAAGTTTTGAGGGAAATTTCCCAA
ATCGGATCAAGCAACTCCCTTTAGATAGGCATTTTGACATGAACAATGTCAAAAGGATTG
TTCTTGAAGCGGATGGTTATCAACCTTATCTTATATCCCCAGAGAAAGGGTTAAGGTCCT
TAATAAAAGGTGTTCTAGAGCTGGCAAAGGAGCCTGCACGCCTATGTGTAGATGAGGTTC
ATCGTGTGCTGGTGGATATAGTATCTGCTGCAGCAAATGCAACTCCTGGTCTTGGAAGAT
ATGCTCCCTTTAAGAGAGAGATTGTGGCAATTGCAAGTGCTGCACTTGATGGGTTTAAAA
ATGAAGCTAAAAAGATGGTGGTAGCCCTAGTGGATATGGAGCGTGCATTTGTTCCACCTC
AACACTTTATCCGATTGGTTCAGAGACGAATGGATAGGCAGCGCCGTGAGGAAGAGATAA
AGAACAAATCCTCCAAGAAGGCAAACGAGGCAGAGCAATCCATATTAAATAGGGCAACTA
GTCCTCAAACAGGAGCCCAGCAGTCTGGAGGAAGCTTGAAATCAATGAAGGAAAAATCTG
ATAAAGATTCACAAGAAGGACCAGCCTTGAAAACAGCTGGGCCTGGCGGTGAGATAACAG
CAGGATTTTTATTGAAGAAAAGTGGAAAAACAAATGGTTGGAGTAGGCGGTGGTTTGTAT
TGAATGAAAAAAGTGGCAAGCTTGGTTACACCAAAAAGCAGGAAGAAAGACATTTCCGTG
GTGTCATTACTTTGGACGAATGCAATATTGAGGAAGTTTCTGACGAAGAAGAAACCTCAT
CAAAAAGTTCCAAGGATAAAAAGGCAAATGGACCAAGTTCTGAAAAAGGAGCCAATCTTG
TTTTTAAGATAACTAGTAGAGTTCCATATAAGACTGTCTTGAAAGCACACAGTGCTGTTG
TGTTAAAAGCCGAGAGTGTGGCTGACAAGGTTGAGTGGCTAAACAAGCTGAGAAATGTCA
TCCAGTCCAAAGGAGGTCAAGTTACTGGCGAATCTGGCCTTACCATGCGTCAAAGTCATT
CTGAAGGTTCTCTTGATACAATGACTAGAAGGCCAGCAGACCCTGAAGAAGAGCTCCGGT
GGATGTCTCAAGAAGTGCGTGGTTATGTTGAAGCTGTTCTCAACAGCCTTGCTGCCAATG
TCCCAAAAGCAGTTGTTCTTTGCCAAGTAGAGAAAGCTAGGGAAGACATGCTTAATCAGC
TTTATAGTTCCATTAGTGCACAAAGCAGTGCAAGGATTGAAGAACTGCTCCAGGAGGACC
AGAATGTAAAGCGTAAGAGAGAGCGTTATCAGAAGCAGTCTTCTCTTCTTTCAAAACTAG
TACGGCAACTAAGCATCCATGACAATCGAGCAGCAGCTGCATCCAGCTGGTCCAATGATG
GTGGAGCTGAAAGTAGTCCAAGAACAAGCGGACGTGCAGGAGGGGAGGACTGGAGGACTG
CATTTGATGCTGCAGCTAATGGCCGTGCTGACCCATTGAGGTCTCACAGTAGACGGAACA
GTGATCCACCTCAAAATGGTGATGCAAGCTCAGGCACAAACAGCAGCCGCCGCACACCCA
CTCGGATGCCACCAGCACCGCCACCATCAGGCTCGTCCTATAGATATTAGATAAAAAGGT
TTGATACCCAATTGATAATTCATGCATTCTTGTTGGATGGGAGTAGCTTTTCATCTCACT
CCAGGTGGAGCATTTCTCAACCTCACATCCATGCCATATTAGCTTTTGTAGAAGTGTTAT
AGGTTTGTAGATATATAGAGTTGCGCTTACATGTGGTTGATTTTGATATGTATCAATGTT
CATTAAAATTTTTTCCCCATTTTCCATTTTGTTGTTGACAAGTCCATCGCTCCATTCAGT
TTTCAATCAGATGCAACAGTTGTATTTGTTGTGCTGAATCTTACTAGAAAAGTAATTTTT
TCCT

>Hb42704 
CCATGGCTATGAAGCCTGCTAGATGGATCCAATCAGATACTGCACAAGGCTGAAAAACAT
TAAATCTTCTGACAATGGAACTTTACAGCTGCAAACTTTATTATAAACAAGAAAGGAATA
AACTATAAATAGCAATGCTAATCTGAGTCCTTGTGGTTTTTTGCAGATCACTACCAAAAA
TTTTCTTACACATGAATGAAGAAATGGAGCTGTACAAATAATTAATCTGCAGATTTCAAC
ATGGGAGAATGCAAAACCAAGGTACCAACAAATACTCCTCTAGACATGGGTCTTATTGGA
AAGAATCTTACCCACTTTAGAGACAGTAAACTGTAGAAGAATCCATATTTTACCCCATGT
GATTTTAGTGTGAAGGAATAGTATCATAAGCTTGCTGATTTACCATCAGAAATCAGGAGG
GAGTAGCAACCTGAGGAATTTGAGTACGGGTTCATCAGTTCAGGGCATGGTTCAGGGAAA
ACAGACTCTGAAAAGCCAATAACACTTGAACATATCCAAGACGTTGTGAAGGATGCTGAA
ACCGTTAAGGAGACGTTAAACAGACAAATGGAGGTGAAGGGAGATTCTTGAATTCCAGTG
AAATTTCCTGCTATAGTGATGTTTGTACCAGTTACATTTTGCAACGTGATTTGATCAAGA
ACTGGAAGAGCATTAGGATCAAAATTGTCGTCCGGATGTAACCCAAGATCGCCAATGGCA
CCAAATGCTAAGTTGACATTTTCCATTTCAATATCTGATATATAAATTCCTTTAATATAA
CCACCTCTGCCCTTGGTTGTTCTAAATTCAATCCCACTAAATGAGTTGTATAGGTGGACC
TGCTCCACATGCACATCAGAAATGCCACCAGACATCTCACTACCAAAAGCAATAGAAGAG
CCTGAAGATGATTGAATGTGGACCCTTCTTATGTGCACATCTCTAGTAGCTCTATCATAG
GAAATGCCGTATTCATCCCAGCCACTCTTGAGAGCAATTGCATCGTAACCCATTTCAATA
ATACTGTCCTCTATGCAAACGTTATTGGAAGAATCTGGGACTATACCGATGGTGTAAGGG
GATTGTGGAGGAGCAGAGAGCGACATATTTTGAACAAGAACATTACTGCAATATACTGGA
TGAATGTTATATGCAGGAGCATTCAAGAAGGTAAGATTTGAAACCACCAGACGTTCAGAT
TCTATAAACTCCACAAGATGAGGCCGGCTGTAGTTCAAAGAATGAGAATTGAACGAATCC
CACCAAACTGAGCCCTGGCCATCAATGGTTCCATTATCACCTGTAATCACCACATCACGT
AGCTTATATCCATTAATTAGACTCCGATATCTTTTTCCAGGAAGTTCAATCCCACGACCA
TATGATGGCAAGGGTTCTACAACGTCCCAATGAGATGGATTCTGAGATCCAAGAATTACA
GCTCCTTTTTCAAGGAAGAGTGTGAGATGACTGGTAAGATTGAAACTTCCAGTAAGCCAT
TTTCCTGGTGGCACGTAAAGCTGAGCTCCTCCCTTGTCAGCGAAGGACTTGAGATAGAAA
ATAGCATTCTGGAAAGCAATGGTATTTAATGTTTTCCCATCTCCAACCGCACCAAACTCA
AGAATGGAAACGCTATGTGGTCTTGGGTATAAACTAGGCTTATAATCACATAGTCCACTG
CTCATTTCTCCATTAATTCCAATAGCATTGATTAGTGCCAGCAGCAAGAGCAATGCCACT
GGCATCTTCATGGAGAAACAGCCTCTGCAGGAGACAAGGAACAGAGTCTAATACAGAAAC
AGCAACAGATGGAAAGAAAAGAACTGCACAAGAAGGAGGAGAAGAAGCACCAGAGAAACA
CAA

>Hb27942 
CAACGACCAAGGGCGATTAGCCAGAAATGCAGGGCAACTAATGAACTGGGCTGGGGCCTC
AAAGGTGGGATAGATTCTAATATGGACGTATTGAAGCTGCTCCTATATTCAAATGGGTTG
GCTTACTGCTCAGCGCACAAACACAACGCCTCTTTCTTGAATTCATTTCCATCTTTTGAC
GAACATACAAAATGGAAAACGAAATTGTTTGCAGATGAAAATCAAAGCTGGGCTTAAAAG
GAATCTCCTTCGTATATCCATGAAAGTGAAACCCCAACTTGAAATTTTCTTTTTCTCGGT
TACGGCTGCTTTTTGTTTTTTGTTGCAACTTGCAATTCATCCCTACAGGTGCAAATTAAA
GAAACAATTGTTTATCTTATCCAAAACCATAATTTTCCAATAAAACATTCATACCCACAA
GGTGAATTCCGTCATTTCAGATGAAACATCATTGATCTACCAAACTTCTGTTCAGTAAGC
TCTCACTCGCCACTGGCCAGTGGCCGCTCACCAAAAGTCCATAATGAGACCCCAAGTCCC
CTCTTACGTAATCTTCACTATCTTTTCTCTGCTTGTCTTCCGAGCTGCCTCAACTCAGCC
TCCATTCTCTTGTGATCCATCAAACCCATCAACAAGCTCCTACCTTTTTTGTAAAACCAC
ACTACCCATCAGCCAAAGAGCCAGGGACCTTGTCTCTAGGCTCACATTAGGTGAGAAGAT
TTCCCAACTCATTAGCTCAGCTCCACCGATTCCACGACTCGGTATCCCGGCGTATGAGTG
GTGGTCCGAGGCATTACATGGGGTTTCCAATGTGGGACGTGGCATTCATTTTGAAGGCAC
TATCCGTTCCGCCACTAGCTTCCCTCAAGTCATCCTCACTGCCGCTTCTTTTGATGCCTA
CCAATGGTATCGCATAGGTCAAGTGATTGGAAGAGAAGCAAGAGCAGTGTACAATGCAGG
GCAAGCTACAGGGATGACATTTTGGGCACCAAACATTAACATATTTAGGGACCCGAGATG
GGGCAGAGGGCAAGAGACGCCTGGGGAGGATCCCTTGGTGACAGGGAAATATGCAGTTTC
ATATGTGAGAGGAGTTCAGGGGGATTCTTTTCAGGGAGGGAAGCTTAAAGGGCATCTTCA
AGCTTCAGCTTGTTGTAAGCATTTTACTGCTTATGATTTAGACAATTGGAAGGGTGTGAA
CCGCTTTGTGTTTGATGCTCGTGTTACTGTGCAAGATTTAGCAGACACCTATCAGCCACC
ATTCCAGAGTTGTGTTCAACAAGGAAAAGCAAGTGGCATCATGTGTGCTTACAATAGAGT
TAATGGAATCCCGAGCTGCGCAGATTTCAATCTCCTTTCCAGAACTGCTAGAGGGCAATG
GGATTTTCATGGGTACATCACATCTGACTGTGACGCGGTTTCCATCATCTACGATGATCA
AGGGTATGCTAAATCACCAGAAGATGCTGTGGTTGATGTGCTTAAAGCTGGCATGGATGT
CAACTGTGGATCATACTTGCAAAAACACACCAAAGCAGCTGTGGAGCAGAAAAAACTGCC
TGAATCTGAAATAGACAGAGCCCTTCACAACCTCTTCTCTGTAAGAATGAGGTTAGGACT
TTTCAATGGAAATCCAGCGGAACAACCTTTTAGCAACATTGGTCCTGACCAGGTCTGCTC
CCAGGAGCACCAGATACTAGCCCTTGAAGCAGCTCGCAATGGCATTGTCCTCTTGAAAAA
CTCTGCAAGACTCCTCCCACTTACAAAATCTAGGACCATGTCCCTTGCGGTAATTGGCCC
TAATGCCAATTCTGCACAAACACTTCTTGGAAACTATGCAGGCCCTCCATGCAAATCTGT
AACGCTATTGCAAGCACTGCAAGACTACATCAAAAACACTATTTATCACCCAGGGTGTGA
TACAGTTCAATGCTCTTCAGCTTCCATTGACAAGGCAGTTGACATAGCAAGAGGGGCGGA
CCATGTGGTACTGGTAATGGGACTCGATCAAACTCAAGAGAGGGAGGAACTTGATCGTGT
AGACTTGGTGCTGCCAGGGAAGCAACAAGATCTCATCATCAATGTTGCAAAATCTGCAAA
GAATCCAATTATTCTAGTGCTTCTTTCCGGAGGTCCAGTTGATGTATCTTTTGCCAAGAA
TGACAAGAACATTGGAAGCATTCTCTGGGCTGGTTATCCTGGTGAAGCTGGTGGGATAGC
ACTTGCAGAAATCATATTTGGTGATCACAATCCAGGAGGGAGATTACCAATGACCTGGTA
TCCACAAGAATTTGTCAAAGTACCAATGACAGATATGAGGATGCGACCTGATTACTCTTC
AGGCTATCCTGGCCGAACATACAGATTCTACAAAGGCCAGAACGTTTTTGAGTTTGGTTA
TGGCCTCAGCTACTCGAATTACTCTTATGAACTCAAGTCTGTCACCCGAAACAAATTCTA
TTTAAATCAATCTTCAACAGTGCATGTAATTGACAACTCAGACTCTGTGCGCTCCACATT
GGTCTCTGAGTTGGGCACAGAATTCTGTAAGGAAAGTGAGTTCTCAGTTAGAGTTGGAGT
GGAGAACCAAGGGGAGATGGCCGGTAAGCATCCAGTATTGCTATTTGTGAGACAAGCAAG
GCATGGAAATGGGAGGCCAAGGAAACAGTTGATTGGATTCAAAAGTGTGATACTAAGTGC
AGGGGAAAGAGCTGAAATTGAATTTGAACTGAGCCCTTGCGAGCACTTCAGCAGAGTTAA
TGAAGTTGGTCTGAAAGTGATGGAAGAAGGAACGCATTTCTTGGTTGTAGGAGGTGATAA
GTACCCAGTTTCCATCATAGTCTGAAAGGAGATTTAGGTCTTCAAAAAATAAAATTCAAA
TATCTTAATTGTGTTGGTACCGTTACAATGATGAATGAGCCCAGAAAATGGGTCAGGTAA
CAAGATTTGGCAAATACATTCCAACCTCCATTTCATAGTCGC

>Hb19508 
TCACTGAATTTAAATGTTTTTCTTAAATAATTGTACACATAATATTTCTTAACAATATAT
TAATATTTCACTTATTATTAAATAATTTTACTAAAAAAATATTAATTTACAAATTATAAT
TTAAACAAATTAAATTAATACTTAAGTCTGAAAAGTCAAAACACCTCCAATCCATATAAA
ACTCCAGCATGTTTTTCTGGCCCATCTTTCAGAAAATAGACATCCCTCATCTTTTGAAAT
GCGTGCCATGTCAACAAGCTGTCTGATCCGGCTTGGTGGCATTTGCCAACAGCTCGATTT
ACGTCGAGTGTCCGAGCTACCCGATCCAAACCACCATATAAGCTATCACAGAACTTTATC
ATGTGTTTGAGGTCGTAAACTCTATTCCCGAAGAACACCCTTAACAATTTCAAAAAATCC
AATAAACTACAGGGCAAAACTCGACGTGTCAAAATCTTCACTAAATACCCGAAATCGTAG
GCGCTATGAAACGTAATCCAACTCACTGAATCATTGCACACGAGTCCTGAAGACATCATC
AATTCGGCAAAACGAGCGGAGTCAACCCCTTCTTCTTTATTTTTCTCGAAGTCAATGCCC
TGACGTCTAAGCAAATCGATGGACTCGGGAGAGTGAGCATCGCGAGACACGTCGAAATCT
CGAAAATTGAATTCCCAAATGAATCGATTTGCGGTGCCGAGGTCGGGGAGGTTGCCATTG
GAGTCAGAGAGAGTGAGGCCCACCTGGATGAGATTCAAAGCGTCGACGTTAGACTTAAGG
ATTTTGTAGTGATCAGAGGGGCGGCGTTGCTGGGAGTAAGGCTTTGTGGGATCGAGAGAA
GGGCGGAAAATAAGTCCAGGAAATTCGGTATCCATGGAAATGAAAGGAAAGTCATCAATA
AGATCGCGGATGAGTTGGAATTCGCATTCTAAATTAGCAGACCAGACTTCTCGGATGATA
ATTGGCTTGGAGTCCATGCTTGAGTCTTGAAGAATCATTCTAAAGATCAAAAAGAAAAAA
GTGAGTGCGTATGATGAGAGCAGAGAAGATTGAAGTGATGATTGTGAAGTAGTGGGGGGT
TTTGGCGAGGAGGGAGAGAGCACAGAGTGGCAGTTATATATTCGAAAAGGGAGTGATGGT
GGTGGGGGCTGGGGAGTGGAGGATGTTGCTTGGAAGGAGGGGAAAAGAGACGGCGTGGTA
TTTGAGCGTGAGTTGAATGCTAGATAAGAAAAATGCTGAACGCGTCGGAAATTTTGACTG
GGCAATCCAACGAAGACTTGGTCCATCATCCCTGAATGTGGGACCTGATCAGAAGCCTCA
TTATTTGTTTGATTCGTCAATTTGGTGGGTTCCAATGGATTGGGCTAATTTCAATGTATG
TGGTGGGTGATTAAGCTGAAAGGATAAAGAAA

>Hb20167
TTTCTCTGTTGAAAATTTATAATTAGTAACTACTTCATTATTATACACTTCGTCAAAAGG
AATTATAAACCTGGCATTCTAAAATCATTGATAATGATTCTCTCAGGAAAAAGATGTAAG
AATCATTAAGACAAAATTTTTAAAAAAATTGAAATTTACAATTAATTATTTGCCTATAGT
AGTAGCAGTACCACCAGAATCTGAAGAATTTCCACAAAAATCCATCATCGTCATCCATTC
TTGAATTTCATCTTCTCCAATCTTTTCCCAGAATTCACTTTCCTTCCCCTTTCCCATTTC
CATTTCTAATTCAAGTTCACTTCTTTTCCCATTTTCCTTCGGTTGTTGCTCTTGCTCTTG
AGTGCTTTGCTCTTCTGAATTGTTGCTATCACTAACGTTGTCTGGAAATGGAAAATTGAG
CTTTGCTCTTGGCCCTCGAAAATCTATCGCCGCCTTATCATAGGCTCTTGCCGCCTCCTC
CGCTGTGTTAAATGTCCCTAGCCAAACCCGCATCGCCCTCCGCGGATCCCTGATTTCTGC
TGCCCATTTACCCCACGGCCTCTGTCTTACTCCTCTGTAATTTTTCTTCACTCTTTTTCG
TGTCCCCTTCTTTTCTTCTTGATTTGGCGGGAAAAAATTGCATCCTAGACATCCTTTGAT
CTTGCAAACATTGCACATGTCAAGATCCGACGGTGGCAGTATTGGGTTACAAAAACCAGC
TGTAACAGTAGCGGAAGAACTAGCAGCGAACTGTGATGAAGTAGCAACAGTGGTAGAGAA
CTGAAGGCGAAACAACTCCTGCGAGAAATCCGTTAATGCCGCTGTACTGTTGGTGGTGAC
GCAACCGGAGACAACATTTTTCAGGGCTGTGACCATGACGGCGAATTCTTGCTCTTGGGT
AAGGCGAGGTGGTGAAAGTGGAGACTGGGAAAAGTCGTTCTCCGGAGATCCAGTGAGTTT
TCGCTTTGATGGCTTGTGCATGCTTGATTTGGGTGATGTTGAGAGAGAAATCTGAAATCT
GTTGTTTGCGTTTCGTCCCGAA

>Hb36754 
ATGTCATTTATTGAATAATTGAGTGTACAAACGAGTACAGAGAATACTTAATTTAATACA
ACACAGAAACAAAAGCACGCGTGAATTTCTTTAGAAAATCAGCAGTAAATTAAATAAAAA
ACACTAATTAACTTATATTCTACATAATATTAAGTGGGGACAAAGTAATTAACTAATTTA
CTAGGTCCTGGAATCCAGGGCCAAAATGGTGCTGAGATTCATGGGGCTCATGTAGTCAGT
TGTGCCTCTCAGAATCTGTTCAACAATGTAACTGTTTGCCCTTTCTGATGGATGGTATGG
ATCCCAAAATGCATACACATTTCTGTTAGCACATAAGTTTGAAGCTGGTGTGCATAATCC
TAAGCCATTATAGGGTCCTTGCCCACAGCAAGCTATCTTTGATGTAACAAATCCAAACGC
TGAAGGATTATTAAAAAAGTCAGCAGTCATTCTGCCAGTATTAGAAGCAAAGTAGATGTT
AGAACCATATTGGCTATTGAGTTGGTCTAGCATCCGAGTGAGTTGAGGATTGTATAAGGA
CGCAGCTCGTTGTAGCTCAGCTGAGCACTCCCCATTTCTGCTTCTCATCGCCAATTCTGC
TGGAACACAGCCAAGTGGACCTGTCCCTGTCACAAGAATCCTTCGTGCTCCGAGATCATA
TAGCCTAGTGAGAAGCTTCTTATACTCGGAAATGAGAAATTTGACATAATCAGGCAGACT
GTATTGGCGAGATCTTACAGAATATGGCACCAAGTAGTAGTTGTTAACAAAATCATTGCC
ACCTACTGTGATGAGAATAATTGCCCCATTAACAAGTTGCTGTGTTCTCTGAGCTCCGAT
GAGAGCAGTGACACGCCTTTGATACTCCTCAAAGTAGTCTAATTGTTGAAACATTCTGAT
TATGTTTGCAAACTGAAATCCAGTGTCATTGAGGATTCCAATTCCTGCAGAAGCAAAATT
GGCACCATCAAGTAGCCTCTGTCCATTAAGCTGTGGACTCAAGTATGGCAACAGAAACTC
TGACCCAATTGCTTGACTGATAAAATCAGGAATATTAAGGCCATTAGAGAATCGACCGGT
GGGTCGATGTGTTGGAAAATCAATGCCGTAAGGAGGTGAATCTGCACGTGCCGTAGTGGC
TAGATAATTGTTGTTACCATTATCAACTAGTGAATCTCCAAACACAAAAAATGCCCTGGC
CGCTTCAGCCTGAGGAGCCAGACTCCCCAGTGCCATCACTAGTGCTAAGACCAATGAGGA
CATGAAAATTATTGGACTAGCCATGGAATTGTGTGCGAAGAAACTCTAAGAGA


>Hb14019 
TCTCTCTGCGCTCTTTCATGGCGATCTCGAAGAACGTGTTGCTTTTTTTCGGGGCTTATT
TTTTGTGAAATTACGGGATTACCTATTTTTGAAGTAGTAAAGAAGATCTCTTTGGATTTG
GGTTTGATCTGATTTCAAATTTGTTTGCTTTGTTAGGGTTTTACGTGTTTAGGGTTTTGA
AGCTTCAAGTGCACTGTCTAATTGTTAGTTTTATTTTTCTTTTTTTTTCCCTATTTTTTC
TATTGAGTGCTTGTAATTAATAGAGTGTGAATTTAGGAGAGAGAAGTGTGAAGAGATGAG
AGAATGCAAGGGTTTTTTGTTGGATTGGAAGATGATTACTATTATTACTATGGTAGCTGT
GAGTGAGGGTTTTATATAGCTAATATTTTATTAATTAAGACAATTTATAAATAATATATA
TATAGAAAAACAAAAGGAGAAAGAAAAAAAAGAGTGGAAGATGAAGCTTTCAACGTCAGG
GTTGGGTCAGCAGGGTCATGAAGGTAGCTGCCACTACTAACAAAGAAGTTGATGGGCACA
TACCCAATTACCCAAGCTTGCCGCCCCAGTTGATATGCCAACTCCACAATGTCACTATGC
ATGCAGATGTTGAAACAGATGAAGTGTATGCCCAGATGACTTTACAGCCCTTGACTCCGC
AAGAGCAGAAGGATACATTTCTTCCCATGGAATTGGGAATGCCAAGCAAGCAGCCCACTA
ATTATTTTTGCAAGACATTGACTGCCAGTGATACTAGTACGCATGGAGGTTTTTCTGTTC
CCCGTCGTGCTGCAGAGAAAGTTTTTCCTCCCCTGGATTTCTCGCAGCAGCCACCAGCGC
AGGAACTTATTGCAAGAGATCTGCATGATGTTGAATGGAAATTTAGGCATATTTTTCGAG
GACAGCCCAAACGGCATCTGCTCACTACTGGGTGGAGTGTATTTGTTAGTGCCAAAAGAC
TTGTGGCTGGAGATTCTGTTCTTTTTATCTGGAATGAGAAAAATCAGCTTCTTTTGGGAA
TTCGTCGGGCTACTCGACCACAAACTGTGATGCCATCATCCGTATTATCTAGTGATAGTA
TGCATATCGGACTTCTTGCTGCTGCAGCTCATGCAGCAGCAACCAACAGCTGTTTTACAG
TTTTCTATAATCCAAGGGCTAGTCCATCTGAGTTTGTTATACCCCTTTCCAAATATGTCA
AAGCAGTATTCCACACACGTGTTTCGGTTGGGATGCGCTTCCGCATGCTCTTTGAGACTG
AAGAATCAAGTGTCCGTAGGTATATGGGTACGATAACTGGCATAAGTGATCTGGATCCTG
TTCGGTGGCCAAATTCTCATTGGCGTTCTGTCAAGGTTGGCTGGGATGAGTCAACAGCCA
GTGAGAGGCAACCAAGGGTATCATTATGGGAGATTGAGCCTTTAACAACTTTCCCCATGT
ATCCATCACTGTTTCCCCTCAGACTCAGACGACCTTGGCATCCTGGGCCCTCATCTCTGC
ATGATAACAGAGATGAAGCTGGCAATGGCTTAATGTGGCTAAGGGGTGGAACAAGTGAGC
AGGGTCTTCACTCTCTGAATTTTCAAGCTGTTAATATGCTTCCATGGACACAGCCGAGAC
TGGATCCTGCATTGCTGGGGAATGATCAGAACCAGTGGTACCAGGCTATGTTGGCTACTG
GTTTACAGAATCTGGGAAGTGGAGATCCCCTGAGACAGCAATTTATGCAGTTTCAGCAGC
CTTTTCAATATCTTCAACAGTCAAGCAACCATTATCCACTGTTGCAGCTACAGCAGCAAC
ATCAAGCAATTCAACAATCAGCCTCTCATAATATGCTTCAGGCACAAAATCAGATTTCAA
CTGAAAGCTTGCCCCGGCATTTACTGCAGCAACAACTCAACAATCAGCCGGATGATCAAG
CACAGCAACAACATAATTACCATGATGCACTTCAGATTCAAGGTGAACAACTCAAGAGAC
AGCAGTCAAATGTGCCTTCTCCATCTTTTTTGAAAACAGATTTCATGGACTCGAGCAACA
AGTTCACAGCATCTACTACCCCTATACAGAACATGCTTGGTTCTCTGTGTGCTGAAGGGA
GCGGTAATCTTTTGGACTTCACCAGAACTGGTCATTCTACACTAACTACACTAACTGAGC
AGTTGCCCCAACAGTCTTGGGTCTCGAAATATGCTCCTTCACAGGTCAATGCCTTTACCA
ACTCAGTTTCACTTACACGGCCATATCCTGAGAAAGATCATGCTATGGAGTCTGAAAATT
GCAACATGGATGCTCAGAATGCTACTAATTTTGGTGTGAATATCGATTCATCTGGACTCC
TACTACCTACCACACTGCCCAGATATGCCACTTCTGCTGTTGATACTGATGTTTCGTCAA
TGCCATTAGGGGATTCTGGGTTTCAGAGTTCTATATATGGTGGTGTGCAAGACTCTTCTG
AATTATTGCCAAGTGCAGGGCAAGTCGACCCACCAACCCCAAGTCGAACATTTGTCAAGG
TCTATAAGTCAGGGTCGGTTGGGCGGTCACTGGACATCTCCCGGTTCAGCAGCTACCATG
AGCTGCGAGAGGAACTGGCACAGATGTTTGGCATCGAGGGAAAGTTAGAAAACCCTCATA
GATCAGGCTGGCAGCTTGTATTTGTCGACAGGGAGAACGATGTGCTTCTCCTTGGAGATG
ACCCATGGGAGGCGTTTGTGAATAATGTTTGGTATATCAAGATACTTTCTCCAGGGGATG
TACAAAAGATGGGGGAGCAGGGGGTGGAGTCCTTCGGCCCAAATGTAGGTTGAAGGATTG
AGTAACGATGGGGCTAGAGACCTTGTCTGCAGCTCTGCAGAATGCGGTCGATTGAGAGCT
GTATGCTGTATGACATCCTTCCACGTATTGACATGAAATTCTCGCTCTCTAGGGCCGAGA
TAAGATTTATTAGTTTTCCACTCTAGTGTGTGTACTACGTTTTTGTTCCTATGCATCATC
TCTTGAAAATTTATTATATACCACCTGTTTTCCTAGACTAACTAGTTCTGATGAATTTGA
CTTTGGTTGTGGTGGATAAAATATGTGTAAATTCACCGCAGGCACTTAAAAAAAATTTAG
AATTTCAGAAAGTTCTAGCATATCGGAATTCGTGTGAGCAGTCTATAGCATCTTTGCTGT
TATGAAAAAAAAAAAAAATCAATTTTCGTTGG

>Hb25580 
TTTTCTATGCTATGAATCTTCAAAAACTAAATAGTAATAATTATACAAATACAGTGTTTG
AAACCAAAAAGCCTTCAAAATTCATCTCTTTCAACTGAACTTGCACATTCTCCATTCTTT
CCTTCCTTCATTTTCTTTCTTCCTTTCTTTCTTTGTTTATCTTGATCCCTATGAATTAAA
GAGAGATAGAGAGTGAAAACTAAAGAGAGAGATCTCCAAACAAGAGCAAAGAATTTCTGA
GGTGCAAAAAGATTACGATTGTGCATTCCCTCTTTGTAATTGCCTTATTTGAAACCGCCT
CTTGCACCATCAAAAGCTAGAGCATCTTTGCCATCTTTGTCACAGTTGGCCAATTGGGGA
CGAAGTTAATTTCTGTGTTCTGAAATTGAAGGCAGCTGGATTTTCTTGAAACAGGAGGAT
AGAGATAACAATATAAAGAATGGTAGCAGGAGTTTTACATTGTTGTTGTTAGTGGAATTT
CGAATTTCTTCTATGTTTCTTGTAAATTTGTCTTTGAATCTGCTTTACACTTCTTGCAAT
TGATGAACCAAGTGTACACATTGTGATCTGACAAGAAGCATTAGCATTCTTGACTCCTGG
AAAAGAAAACAGAATTTCACACATCTTTCTTCGAGAGTATAGAGCTGCTGGTTAGCTGCA
TACCACATTTCACAATCTGGGTTGAACTTCAATAGTTGATTCAAATTGAATGGTAAGAAT
CTTGGCTGAGCTTTGATTTCCATTACTGAGAGAAAATTTCTAGGCTAGGACAGAGCTGGT
TGTCCATTGATCAATTTGGAGAAATCAGCGGCAGAGATCTGTGGAATTTTGAACTTGTGA
AGAAATTGATCTCATCTGGGATTCTGGGGATTTGGTGACTAAAACAAGTATTAAATGAGT
TGTGGACATCCTAAGTCAGATACAAAATTTTCAAGAAGTATAATCAACCTGCAAGATCAT
TATCCTAGCAAAATTATGGATGGGAGAGCAAGAAAGATGAATGTCACAACCCCAACTCCT
CCCCCTCCCCTAAGAGTAGAGAAAAAGAAAATGGAGTATCAAAGATCTATGTCACAAGGC
AGTGGGAGAAGGTTGTTTCCTGCAAGCTATTTCAGCTTGGAATCACTGCTGCTGTTAATA
TGTCTCACAGCATCTCTGTTGATCCTTCCTCTGATACTTCCACCATTACCTCCACCACCT
TTCTTATTGCTTCTGCTTCCTATAGGCATCTTAGCAGTGCTAATGATCTTGGCATTCATG
CCTACCAATGCAAGGGATATTACCTATACATACGTGTAAATGGTGTTTCAAAAGAAATGC
ACCTCTTTTTCCCTTAGAAATTTTGTATTTTCTCCCCCTAAATGCTGAAAAGAAAACAAG
ATAACATTTCTTTTATTTCTTAATCAACTCTCTCA

>Hb35451 
CAAATAGAGAGAACATCATTTACCTGATGAAAAAGATAACCCAACACATGCTCATCACAT
ATAGCATTATAAACATAACCTGAACAACTCACATCTCGGAGAACCCATACTTCAAAATTA
AAATAGAAAAACCAAAGACAAAAGTCCCAGTATGAGAGAGAGTACCCATGGCACCAGAAA
AATTAAAATTAAGTTGAAAGTGACTGCTCAACGATAATACATGAGCTGTTGACCTGAAGA
ACTGTTGGGATATCCATCATACAGGGCATGGGACCCACCAGAGTTCAAACCCATGGAAGC
GGCAGCAAGACCATGTTGTCCAGTCAGCTGTACCAGCGCTTGACCTGATAAGCCAGATGC
AGCAGCCTGGCTCAGCGCAAGTTGGCGCTGGTAGACCAACAAATCAGTCGCAGAGTAACC
TTGGTTAATGCCAGATGGAAGCATCTGATAATGTTGAGTTGGAGGTGGTAATGGATTTGA
AGCTGTCCCAGGGGGCGTTGGCTTGCTACCCCATGAACACTTCATGGGCTTCCCGCGAAT
TATTTTCCCATTTGCCATCTGAATGGCAGAGGCTGCTTCTTCATGAGCATTATATCTTAT
AAATCCAAAACCTTTATCTCTCTGTACTCGCACCTCTTCAATTACCCCAGTCCCAAGGGC
ATGAAATTGACAATGAAGCTCAGCTTGAGTTACCTCATGGGAAAGATTACCAACATAGAC
AGTAGTGTATGCAGGATTGTTTTCAGGAGCATCCTCATTAGTATTTTCTTGACCTCCTGA
AGATCCACTGGTAAGTACAACTGCATTTTGGTTATCACCAATTTGCTTGTCTTCACTGGA
CCCAGAGCCTTTAGTTGCCCAGTTGCATCTTATTTGCCTATTCCCTAGCCATTTACCAGT
CAAGTCATTGATAGCACTCTGTGCATCCTGTTGATTACGGAAGGAAACAAAGCCATATCC
TTTTGTGCGGCCACTTTTATGATCCCACATCACCCTTGCATCAGAGCAACTATCATAGAC
CGAGAAGCATGCAAATAAAGTTGCATCAGTAACCTCTGGACTCAAATCACCAACAAATAT
ATGGAAGTGGCCTGATGTATCCTCCCTTTGGCTATTTGCATATGCCCAATTCACCTTAAG
TGCCTGACCGTACAGTTGCCGTCCATGGAGTGTCATTATTGCGAGCGCTGCAGATGATCG
ATCATGGTAGTCCAAAAAACCATATGATGACTTATCCTTTCTGATGAGCTTGCATCCTGC
AAGAGGACCAGCAGTCTGGAAAACTTCAGCAAGAAGTTTCTCAGTGACATTTACATGAAT
ATTTCCTACATAAACACTGCGGCAAGTAGACGAATCAAAACCAGGAGGAAGATTTCCACT
AGGGATCGGCTCCACCTGAGACATGGCAGCAGCAAGTACGCCTGGGTGGTACATGTGATG
CTGTTGAAGCAAAGCTTGCTGCATAAGGGCTTGCTGTTATCGTTGTTGGTTCGATAACAA
GTGCAAATCAATGCTATTTTAATCCTTTTCTTCTCCTCCTCTTGATCGATACAATTCGAC
GACTGGAACTCTCTTCGTCTCTC

>Hb34094 
TATAAATAATTATTTGGAAGAAAATCTAAATCTTCATTATTCATAAACGATGTTACAAAT
GAATGAATTAATCATTAAAAATAATAAAAGAATCTCTCTGTCTCGCAATTCTACAGTCTA
CTTATGTTCTCCAAATAAGATATGTGAGCGCGCCCTGCAATATCTTCTTTCAGACCAGAG
TCGAACAAGCTGAGCTTGAAGGGTCAAACAAAGCAGGAAGCAAGTATTTCCTGCCATCAA
CACCATGTGCATTGTAGCTAGCACCAGTTGTAGAGTCCACCAACAGATCCCCGGCATAAC
CAGTGTAGGCTCCCTTACCATATACCCCAGAGCAAGCCGATGCAGCTTCCAGAGGAGCCT
CCTTTGGACCCTGGAAGTATCCATTTCCAAATGGATTGGTCACAGTCCCAGCCAAAAGGC
TAGCAATATTGATGACCATACCATCAAGACCAACATCGTTGTTGGGTGCGACAAGCGGTG
GGCTTTGCGGTCCATAGATTGGCTGGTGGAATGGCCAGGCGCATTGACCTGGGCATTGAG
TCTCGGAATTCCCAACCCAGATGTAAGCAAATTTGGAGCTTTTGCCATTGATTTTTTGAC
CACTCATAGAAGAACCATGAGTGCCACACCTGATAGAGCAAAACCCTTGCACAGCCACAT
CGGACGACGTCAAAACCACATTGATAGCATCTTTTTGACCACCCTTGGAGGCTAATTGAA
CAATGTGCTTACTGGAGAGCGATTTGCCTAATGAATAACTTTCATCAAAGATTTGGGTGC
CCAAGGAAAGGGCGAGAGGAGCGGTTTTCTTGGATTTGACGAGGTGGTAGTATTTCTCTG
TGGCTTTCCACCAGGTAGCAACAGAAGGTTGGGACGTGGTGGGTTGAGCAGAAGAAAGGG
AGGTAATGAAATCTGAGACAATGGCACGTTGGGCAGGTTTGAAGTTACCGTACCAAATCA
AGTTGATAGAAATTTTGCCAGTAAGAAGAGGACCATTGTGGTATTGAAACAACAAGGGGT
GCTGGTTTTGATCAGACTCTGCGAGTCTCCTTACTGCTGAGCTAAAATGAACAAGAGAGA
CTAATAAAAGGAGCTTAAGAAGAAAATGAGGGGCAACAAAAGAGGCCATAATAATAGATC
TTAAACAAGATTGATGGAAAAGAGAAGAAGT

>Hb15689 
ACTAGAGAGAGAAAGAGAGAAAATCACAAAAGATCAAACCCAAAACATAAAGCAGCGTTT
CTCACCTTCCCTATTTTTTTCAACGTTTTAAACCCAGATCAAACTGTGGGAATTATGGAG
TTTCTGGGCAAAATTGTTCAGAAGGACTTCAAGGGTCATGGTGTCTTCTCGGGAGTTGTT
CAATCGTACGACGCGTCGTCTGGCTTATTCGAGGTCGTCTACGAGGACGGCGATTCTGAG
GAGCTCGATTTCTCTGAGGTCGCTTCTCTGTTGAAGCGGAAAGAAGCTGACCCGGCTGCC
CACAGGCAACGGGTTGGTCGTAGGCCCAAGAAGCGCCTTCGAATCGAGCCAAGGAAGCGT
GAAGACGGAGGAGTTGGTGAAGAGACGGGTAATTCTATTTCTCATTCTCAGCCAATTGCA
GAAACCCTAGGGGGACAAAGTGGTGTGGTTGTAGAGTCTAATGAGAAATTAGATATGAAT
CGGAATGTTGATTTGAATGATGGATTTATTGGGAATTCGAGAGAAGGTGATTGTAGTAAT
GTGAATTTGGGAAATATGACTGTTGATTTGAATGAAGCTCTGGAGAAGGGGAGTGGAGTT
TTGGAGACTTTGAGAGAAAGTGGGTCTGTTAATGGGTGTTTGAATGGAAATGTTAGCATG
AAGGAGGCGCTTGATTTGAATGCCGGGTTTAACTTAAACTTGAATGAAGGACTTGATTTG
AATGAGGGGGGTCATATAAATTCCAACGGTCCAGAAAATTTGAAGAAGAGAGAGTGTATA
GACTTAAATTTGGCTGTGAATGGTGATGTGGATGAGAATTTGGGGGAGGTTGATTTGGGG
ATTAATCACACAGAGAGTCAGAAGAAGGAATGTGGGTTTGATTTGAATTTGGGGATCGAT
GAGGAAATTAAGGATGACCCAGATGGTGATTGTGGAGGGGAAGCCAAGGAAAGTACGTCA
TGTGAGGTGGTTAAAGAGGAGACTCAAAAGATGGATGTTGCAAGTAGGGATTTGGAGAGA
ATTTATAATGAAGGTGCTATTGCTAATTCAACGCTGCAGGAAGTTCACGTTGTGGATGAT
TCATATGTAGGGTTGGCTATAGGAATCTGGAAGGACACCATATCTGGTGAAGATTTCAGG
GTTGGTGATTCTGTTGAAATGCAGGATACTAAAACTATTAAAGAGGATTTTCCTGAGGTA
GTTGATGGAAACCAATGTGATATTAGAAGTGCTAATAATGAAGGGAGTGGTGGTTGTGGG
AGGAGGAGGGGTAGGAGGAGAAGCATTGCAAGTAGTTTGAACTCTGCGCCAGAAACAACT
GTCTTTACAGATGCTACAGTAATTTATGGGAATGAAGGTGATATAAGAAGTGTATATAAA
GAAAGGAATGGTAATCAGAGGAGGCTGAGGCGGGGAAAGTTTGTGGATACCTCGAGTTCT
GCACCAGAAACAACGGTCATTGCAGATGCTGATGTCAAGGAAGATGATACCGTGGTAACT
GATGGGGAGAAAGGTGATATGGGAAGCGCATATAAAGAAGTGACTGGTAATAGTAGAAAG
AGAAGAAAAATTTCAGATCATGTGAATGCCACACCACAAATGACAGTGCTGAGAAGGAGT
ACTCGTCGGGGTTCAGCTAAACATGACATTTCAATCACAACAGCATTAAGTGCAGTCCAT
GATTTATCTGTGTCTCCTGCAGTTAGTGCAATAACTGAGGAGAAGCCTGTTAAATCATGT
CGTGAATGGGCTGAAGAGCCCGTGGTTCTTCCTCCACAGGTGCAACTGCCACCTTCTTCA
CAGAATTTGGATTTGGATGGAATTTCAATCATTGACTTTTTCTCAGTTTATGCCTGTCTA
AGATCGTTTAGTGCATTATTGTTCTTAAGTCCCTTTGAGTTGGAGGAATTTTTGGCGGTT
CTGAAGTGCAACTCTCCTAGTTCATTATTTGATTGCATTCATGTTTCCATTTTGCAAACT
CTAAGATTGCATTTGGAATACCTTTCAAATGAAGGTTCTGAATCTGCTTCTATTTGCTTG
AGGAGTCTTAACTGGGGTTTGTTGGACTTGATCACGTGGCCTGTTTTCATGGTTGAGTAT
CTTCTTATCCATGGTTCAGATTTGAAATCTCGGTTCAATCTTAGTGACTTGAAGCTTTTA
AAAAATGACTACTATAAACAGCCTGTGTCAGTCAAAGTTGAGATACTGCGATTTCTATGT
GATGACATGATTGAGGTAGAAGCCATTAGGTCAGAGCTTTATAGAAGATCTTCAGGAGCT
GAGTTTGACCTAGACTTTGATCGAAATATGGGTCTTGGGGCTTCCAAGAAAAAAAGGGCT
GGGATGGACATCTCAGCTGGCTCTTGCTTAACTGAGGAGGCTGTTGATGACACCACTGAC
TGGAATAGTGATGAATGCTGTCTTTGTAAGATGGATGGGAGCTTAATATGCTGTGATGGT
TGTCCAGCTGCCTTCCATTCAAAGTGTGTTGGTGTTGCTAATGATTCTTTGCCAGAGGGT
GACTGGTTCTGTCCTGAATGTGCCATAAACAGGCACAAGCCTTGGATGAAACCTCGAAAG
TCACTTCGAGGGGCAGAGCTATTGGGGGTCGATCCTTATGGCCGATTATATTTTAGCAGC
TGCGGTTATTTATTGGTGTCAGATTCATGTGAAACTGAATCCTTATTTAATTTTTACCAT
AGAGATTCTTTTATTGCTGTTATTAAAGTGCTGAGGTCTTCAGAGATGGTTTATAGCAGC
ATATTGGAGGCCATCCACAAGCATTGGGATATACCTGTTAATTTATATGGAGCAAGTAGT
AATTTGGATTTATGCTTAGATATGTACATGAGCCCAGCTGTGTTGGCATCTTCAGAAACA
TGTACAATTAAAAATGAGGCTACTGATGCAAGAAAAGCAGAAGAAAAGTTTGTTACAGAA
TGTTCTGGTCATATTAATTTTGAGGTGTCAAAGTCTTTGAGCCAAACTTGTTTGAGTTCT
GAAGGATCAGCTGAAACAACCCAAACAAGTTTGCGGAATCAGAATTTTCAGAAAGAAGTG
CCCGATTGTGCTAATAGAACTGCTGACCTTTTAAATGAATCTGATATACCAGGGAAGCTC
CCACCCATGGGAGACAATTCTTTGACATCATCCTGTTTGGAAAGCAAGAATGTAATAGGA
TCTGCAGCTAATGGTCACCCTTTATCGGCTTTAGACCCACCAAACCAAGTGCAGCTAGGA
ACTGGCTACATGAACTATTACAGTTTTGGTCGTATAGCTTCATCAGTTGGAGAAGAGTTG
ATGCGTAAGTCATCTGACAAAACCATTGAAGACTCCATAAAAACGGATGAGGAAATCATT
TCAGCTCAGATGAAGATTATTTCGAAGAAAACTGCCAAGTTTTGTTGGTCAAATATTCCC
AGACTGAATGTTGGTGTGCTGAAAGAAAAATGTGGGTGGTGCTTCACTTGCAGGATTTCT
TCTGATGAGTTAGGTTGCTTGTTTAATATGAGTTTGGGTCCAGTTCAGAAAGGGCCTGTG

>Hb9582 
TTTCTTGGCCCTCAAGCGACTCAAACAGATCTCCGGCATTGACTCAATCTTCAGTTCAAA
TCCTTTCTGTGCTAGGAGTAACTGCTGCCTGTTTCAGAGATCTGCCAACTCAAAAAGGAG
ATTGTTTTAGGAGCATTCCAAGGAATTGGAGAAACCGGGCAGTGTTTCTGTTCGGTTTTA
ACTCAAACTGGTTTCTTCCTAGCAAGATAGTTCCACAAAATGGGGCTCGAAGATGAAGAT
TTTCCCAGGAAATCACAAACCACCTCGAAATTATAGGATGATTAAACTTTGTTGAGCAAC
TGGAAGGGAGATGGAGAGGACATAGTGAGGGAGAAAAGCTTAAAGTTTGTAACCATTTCC
TCAAGCCTAATGGAGACAGGCAAAGAAAACCAAAAAGAGTTGCAGATGGAGGATTCGTGG
ATTCCGAAAACTCCTTTTAAGCCTATTCTACCAAAAGCGCAGGTGATCTCCACAAACACG
CAAGGAAACCAGCTCGACCAAACAAACGGTTTGGGATCAAAGGGATTTTCATCTGGGTGT
TCTCAAGAAAGTAGAGATAGAATGTTGAGAGCATATTTAGATTCTGCCGCGAATGGCAAC
TGGAAGGCAGCTTTAGAAGCTCAAAAGGGCATTACCAGTGACAGCGTTGAAACATGCGGA
GGATTTCCCACCAACGGCACAGCCAGATGCAACTTTACATCTCTCTTGGCTCTTCAAGAT
CAGGCCTCAGTAACCACCACCAGTCCATTTGGATCAAATCGCTCTCGTATAAATGGCAAT
TACTCGCAGGAATCCCAGTATAATGTGCCTTCTTACAACCTTGGGGAACCAGCAGAAAGC
AAGACCACCTCCCAGATCATTCCCTTAACACCAGAGAAGGACGCAATAGTAGGATGCAGA
CAAGTCACTCCGATGAAATATGTATACACAGAACAAAGAGAGAATCAGGAAAGAAATGAG
CAGGAGAATGGAACTGCTACGACAGCAGTTGGGTTCCAAATTGACAAAGAACATCAAGAG
CTACCAAAAGGTTCATTGTCTGCTGTTGTTTACACACTAATCAAGGAAAACCACAATCAT
GATAAGGAAACACCACAACAAAAACCTAGAAGGAGAAAGCACAGGCCAAAAGTAGTCACA
GAAGGCAGACCAAGAACTAGAAAACCAGTGACTGCAAAGCCTACTCCTTCCACAGAAAGC
CTAACTTTAAAGAGGAAGTATGTGAGAAAGAAACCACTTAACAACGCCCCAAAACCACTC
CCAGCAGTATGTAAAGAGAACACAACAGGTAAAAGGACTTACGTGCGAAAGAAACCACTC
AATAAAGCCTCAACAACTCCCCCGGTAGGAGGAAGCGAGGAGTCAAGTAATCCAAAAGCA
CTTGAGTCTGCCAATAAATCTTGCAGAAGGTCCTTAAATTTTGACATTGAAGCGAAACCA
GGAGATGACAGCTCCAATTGCAAGCCAAATTGTAACAAATATTCTCAACCACAAACACAA
GATGTTAGTGCTGGAAATCAACCAAAATCAACTGTGGCTATTGGGCAAGGAATTGAAGTA
ATCGTAAAAACCACACAAGCAGGCATTGCATATGATCTTGCTGATTCTGTGAATCAAATG
CTTAAAGATTATACCTCATTGCCTGAAAAACAAGCACCAAGCACACTACTTCCTGCAAAG
AGTTATCCCCCGAATGGAAAACAGAATGACAATTCCCAAGAGAGCCATGCCAAAGCAAAA
GCCCAAGGGACTGCTCATACTGTACATCAGAACACCACACAGATCATGTTGCCAGCTGAC
ACTCAATTGCCATCAGCAAATCCAGACGGCTCCAACTGCAGAACCTGCACAATTTTGATA
GATGAAGGAAAAGCAAATGGATCAAAAAGGAAGCTTTTCAATTCCATTCAACAACCAGAT
TCCTACTGCACAAATCTATCTGGGATTCAGTACAATTCTTTACCTACATACCAGATAATA
TTTTCAGACATTTTAAAGAAAAAGAGGACTGAGAAGGGGCAAAATTCAACCATATCCAGC
ACATCCTGTGTGACTGTTGCAAAAGACATAGGAAGAACAGACATAACATGCTCACAAAAG
GATGTCAGAGTATATCCTTCTACATCAACCTCCAACTGTTTGATGTCTACTCCTCATTGT
ACTGCTAATGGAATTCTAGGTGCATACGGAGAAACAGGAGGTCTTCAGTCTGAACTGCAA
AATTCTGACCCCATTACAAGCCAAACAGAGAGGTCAACAAAAAAGAGAGCCCGACGCCCT
ACTCGAGTTCAAGATTTGGTTTCACTAACCAAAACAGCAAGGGGCGCAATGCATCAAACT
TACACAGCCAGACTAGTACCAGCAGATTATAATGTGCAGCAAGTTGGGGACTCCAATAGA
CCTCACGCATGCATAAAAGCTTTAGTTGCAGAACTGAGTGGAACATTGACAACAAAGAAG
AGAACTAAGAAGAGAGTCTTTCCTTTTAATTCCTCATCTTCCACTACAAATGGGGAGCAA
TCAAATGAAAAAATCATCTTATTCAAACAGAGCCAATTCTTGGCCAAGTCATTAGATGGT
CCTCCAGAAGTGATATGGAGCATATCTCCTGTTGATGCTATAGTTGAGCAATTACAGCTT
CTAGACATTAATAGAGAAAGTGGTGGCATTGCATATAAAGAACAGAGTACGCTTGTTCCT
TACAATATTGGAAATGAGCAGCAGAATGCACTGGTTCTTTATAGAAGAGATGACACCATT
ATACCCTTTGCTGATTCATTTGTACCCATCAAGAAACGACGTCCACGGCCTAAAGTTTAC
CTAGATGACGAAACTAACAGAGTATGGAAACTTCTTCTGGGAAACATCAATAGTGAAGGC
ATTGATGGAACTGATGAAGAGAAGGCAAAGTGGTGGAAAGAAGAACGAGAAGTGTTCCGT
GGGCGTGCAAACTCATTTATAGCACGGATGCATCTTGTACAAGGGGATAGACGCTTCTCT
CAATGGAAGGGATCAGTTGTGGACTCAGTGATTGGAGTATTTCTTACTCAAAATGTCTCT
GACCATCTTTCTAGTTCTGCATTTATGTCACTTGCTGCACATTTTCCCTTGAAGTCAACA
AGTAATAACAATCCATGCTATGAAGAACGGACAAGCTCAGTAATTGAGAAACCAATAGCT
TGCATGCCAGATCTAGAAGCCATAAAATGGAATGAGATGTCAAATCAATCAATTTGTGAT
CAAAGTTCCATGACCCTCCATGACCCTGAGCTTGATGAAGAACGAGAAGTAGTCAACAGC
AATGAATCCTCTACAAGCAGTACCAGTATCATTGGCTCTAGAAGTGACACATACTACGGA
TCAATGGTAAACAGATCAACCACAGAGACCACCAAGACAGCAGATATCGGTTATATAGGA
GAAAAGACAAGTGCAACAAATGATGCATTTTCATCCCAAAATTCTGTGATTTCATCCCAA
AATTCTGCGGATTCACCAACTGCTCAAACTGCTGAAAGAAAAGAATCCTTCTCAGGGAAC
TCAGAAGCAGAAGATTTAATTGATGTATCTAAATTTAATAGTTGGAACAGCTCTAGTTCT
TTCATGGAGCTTTTAATAAAGGCTGGATCTAACAAGCTATTTGAAGTTCAGAGTCATGGC
AACGACAGTGTCTTATCTGATCAGAACTCAAAAGATGAGTGTAACGAAACCCAAAATGCA
GGAAATGACTTCCGCATGCATAAGACATACAATGTAGATAGTCCTAAAAGCTCCTTAGAA
GCATCTGCATTTGCGACCCCATCCAATAACTGTCAATCGCGTCTTATTTCCAACTTGGAA
GGTCTGGGATTTGAGTGCTATAAGATGATCACTGAGGAAACAAGATGTTATGAAATATCA
AAGAACAGTAGAAACAGTATGAAAGAACAGAGTTCCTTTACATCAAAATCTGCCAGTCAA
ACTACAGATGAAAATAATATGACTGTTGCCGCTCAAGAAGCATCAGCATCTCCAACTCCA
AATAATCCATCAAGCAGCAAGATTCAAGAAGGCAAGCATACGACCACTCAAACTCAAAGA
AAGCTTGTTGAAGACCTTCACATTTTTGGCAAATCACAGAATCAGATGCAAAACAAAGAA
ATGCAGAACAAACTGTATGATCCAAACCCAGGAAAAAGCCTAGATATTGTGGAAAGTAGC
AGTGCATTTAATCCACAACAAAAGAATTCACAAAAAACAACAGAATCAGACTTGATTGAA
CAAGGCTTTTCAGAAATCAAGGATTTTAATGAAATGAATGCTGCTACCAGAAAAGCTAAA
AGTAGAAGAGTTGGAAAGGAGATAAGAGAACATGTTGATTGGGATGCCTTGAGAAAACAG
ACAGAAGCAAATGGGAGGAAAAGACAAAGAACACCGAACACAATGGACTCATTGGACTGG
GAAGCTGTTAGATGTGCAGATGTTAATGAGATTGCCAACACAATCAAAGAGCGCGGAATG
AACAACATGCTTGCAGAACGTATAAAGAATTTTCTTAATCGACTGGTTAGAGAACACGGA
AGCATTGATCTGGAATGGCTGAGAGATGTTCCACCAGACAACGCAAAAGAGTACCTACTA
AGCATAAGGGGATTGGGACTGAAAAGTGTGGAGTGTGTACGGCTTCTGACACTTCACCAT
CTTGCTTTTCCAGTTGACACAAATGTTGGACGTATAGCTGTACGATTGGGCTGGGTCCCT
CTTCAGCCACTGCCTGAATCACTTCAGTTGCACCTTCTAGAGCTGTATCCGGTGCTGGAA
TCAATTCAAAAATATCTTTGGCCCCGACTGTGCAAGCTTGACCAGAGAACACTGTATGAA
CTACATTACCAGATGATCACTTTTGGAAAGGTATTCTGTACCAAAAGCAAACCCAATTGT
AACGCCTGTCCAATGCGAGGAGAATGCAGACACTTTGCGAGTGCGTTTGCAAGTGCAAGA
CTTGCCCTACCAGGGCCAGAGGAAAAAGGTATAGTGAGCGCAACTGAAAACAGGACAAAT
GAGCAAAACCCTGCTGTGATGGTCAATCATATGCCGCTGCTGCTACCCCAGGCCAGTGAA
CCATCAGAAGGAAATCAGCAGTCAGAACCCAACCAACATATAGAAGCAAAATATGCAGTC
AGTAATTGTGAACCTATTGTTGAAGAGCCATCATCACCAGAACCAGAATGCCCAAAAGTA
ACAGAAAATGATATGGAGGATACCTTCTGTGAGGATCCTGAAGAAATTCCTACAATCAAG
CTGAATATTGAAGAGTTCACTCAAAATTTGCAGAACTACATGCAAGAAAATATGGAACTT
CAAGAAGGTGATATGTCAAAAGCCTTAGTTGCTTTGACAGCAGAAGCAGCTTCTATTCCT
GCGCCCAAGCTTAAGAACGTAAGTCGGCTGCGGACAGAGCACCAAGTATTCGAACTTCCA
GATTCCCACCCTCTCCTGCAAGGGTTGGATAAACGAGAACCTGATGATCCATGCTCTTAC
CTTCTTGCCATATGGACACCAGGTGAAACAGCAAATTCCATTCAGCCACCTGAAAGTTGG
TGCAAGTGCAACTCCCAAGAATATGGCAAACTGTGTGATGAGAAGACATGTTTCTCTTGC
AACTGTATACGGGAAGCAAATTCACAAATTGTTCGGGGGACACTTTTGATACCATGTCGA
ACAGCAATGAGAGGGAGCTTTCCCCTCAATGGCACATATTTTCAAGTTAATGAGGTATTT
GCAGACCATGATTCTAGCTTGAATCCAATTGATGTTCCCAGAACTTGGATATGGAACCTA
CCAAGACGAACAGTGTACTTTGGGACATCAATACCAACAATTTTTAAAGGTTTGACAACA
GAAGGTATTCAACACTGTTTTTGGAGAGGATATGTTTGTGTGAGAGGATTCGACCAGAAG
ACAAGGGCACCTCGCCCTTTGATAGCCAGGCTGCATTTCCCAGCCAGCAAGTTAAACAAG
GCAAAAGGCAAGAACTCTAATGATTCGTAGATAGTGCCTTAAAATAACCAACACTTTTTC
CGGAATGAACGGATGACTATATCAGAGTGTTCAGGCAACAATAACCAATAGCATCACATT
CAACGAATGTAGCTTGTTTTTCATTGAAAAAAAGAAAAAAAGGGAAAAACTCTAGTTGAG
TTGTATGCTCCCATGACTGATGAGGATGTAACGTGTATATGTTTAACAAGACTGTAATTT
TCTTAATGTTATGCTCATATTTGAGCCATTCTTC

>Hb33134 
GTGAAATTTTGCTCCAATAGGCGAAGGGCAAAGAGTGAACTTGAATTCAATTCACAAAGG
GAGATAACTTGAGAATAAACAGGATAAGAAATTCAGTCAATTTCATTAGTTACTTTAGTT
GTGTAGCTACAACAGCTTAAGAAAGAAATCAACTCTCAACTGTTTTCTACCAGGTCACAT
CCCTGCCACATTCTAAAAATGGCAATGGAATTTGTGGGACTTTTGTTTTTTTCTTCTACT
GACTTCTGAGTACAGTTTATGATTTTACATGCAACATAAGCAACAAAACTTCAAGCACAT
AGCCTTGGAATTCTTCATTACGCATTCACTCAGGAGTTGTGGTAGTATTAACAATAGCAT
TTCCATTTAAGTCTCTGTATTTTGTTTAAGGAATTGAAGGTCTTTCATTTGCAACTGTAC
AGCTTCTTTTGGCAAGTTCTTTGGCTCTGGAAAATTGACCTCATCACTACCTTCAGCCAC
TTTCTTTGCCATGTCTTTGACAATCCTTTGTATTTCTGCCTGCTCAACCGATGGAAAAAC
AGCACTCAGCATGACACACAGCAATTCCTCATCTTCCTTTTCTATAGGATTCCTCCCGAA
GCAGCATACATAAATTGCCTCAAGTGCCTTCTCAGCTCGTATGTCCATGGGGATATTAGG
GGTTGCAACATTTAATTTTGCTCGTTTCTCTTTTGCCTCATTCATCAATGAAATGAAATT
CTGCTCTTCAAATTCAATATCATTTGATATCCGAAGCCTTGCTGCCCCCTCTAAAAGCTC
TTCAGATTTGAGAAGACCAGCACCAACAGCTGCTAGCCAACAGCACAATAGAACATACAA
AGGATCCCCTTGCCTCTCCGATCCTGGAACTCATAAAAAGCTCTAGAATCATTGAATGTG
CACTTCTTGCCCACTCTCCTCCTAAACTCTGCGAAATCAATGATATCACCACCAACACCA
CCTTCATCGCTGAAAATTCTAGCTACAAGGCCAATTACAGGGAGAGAACCAATGACTTTG
CTGGCAAAACTGGAAATGGAGTTGGGGTTCTCCATGTAAGCTGTAACAGAAAGCAACCCA
TTAGAGTTCTGCACTTCTTGTCTAGTGGGTCTTCTGCAATTAGTGTAGATTTGGTGGGAA
TGGTGCAGAAATGGTGAAATGAAGTTGCAGGAAGCGAGGGTTTGGGTGTGGAGAGATGGG
TTCGGAAGACTCACAACCACCATGGCTGT

>Hb11432 
GAAATGCATGCAAGAAATATGTCCATGTCATACATTGGGTGTGAATCAAGTTTAATTTGA
GTACTACTAGCAAATGCAACACAGCTTAATCCCCAGAGTTTATTACAAAATTCAGGTATT
AATTATACTTAGTTGAAGAATAGTTGGCATGGGAAGCATAGACAAAGCAGATCAGAGGAT
TTCCTGCATTTTGGCAAAACTCAGGTACCGGGTACAAGGATAAAATTGAAAGCACATTAC
AGGCATGACAACCTTGAATAAGAGGTCAGTTGGCCACATTTCATGCATGACAACTATTGT
TGTAATGACACTGCTGCTGATATTAGCCTCTGAATCAACATCACTGGAGTCTTTGCCAAC
ATCACCACCAACTTCTCTTCCCTTCGAGCCAGTCAAGGACCAGAAGAAGCACGGCTATGG
AGAACAGTACAACGTCCACCCAGCAGATGTGATAGAAGACTACGGCTACTGGGATCCTTC
ACCAAGATCCAGAGGCGGAAATCATTCACCCATTCCCCATGGAGAAGTTTCATGAATTTG
TAGTGCCAAAAATATTTCTTCCTCTCACTCGGCGAACCTATATTCTCTTTATCCTAATTG
TAGTGTAATGCTACAGTTTACTAACATATTTTAATAGTTACTGCAGTTTAAATTAAGTGG
AAGCATTCCACCTAATTCCTTTGTAGAAGCAGAATATGAGATATAGTAGCGGCCATCTGT
TCAGGTTTTTCTTGGTTATCTTAGCTCCTCCTCTTCTTGCTCTCTCTTTCAACTGGCCTT
ATTTATTTTACAAAAGATGAATCGAAGATGGACCAGCTATGGCAGCAACTCTCTGAGCAC
GCTGCGCTTCACCTTGGTAGAGTCCCTTCATTTCTTTCTTTGCACGTCTAGCTTCACGCC
TTTCCTCCTTTACAGCAGCCTTTCGTTCTTTCTTCTCCTCCTTTGACTCCTGGCCATGTT
GCTTCCTCTTCAGTGGCTCAGTTTTTAAGCCAGGCACACCTTTCACTTTTTCCACATCAG
ATTTTTTACCACGAGGCAAGAAGTCTACAGGAATTTTCTCCTTTCCTCGAAGGGTTATCA
CATGACTGGTTGCATTCAAGGCTCCAGAGAAAGTTTCAGCTATCTTCTTCTTTCTAGCAA
CTCCTGGAGCTTCAATTTTAGCAGGGTGATTATCAAGATTTGAATACGTGGTGATGATAG
TCTCGCAATCCCATTGTTCTGAATCATCATCAATACTTTCCCGTACAATGACAACATCTT
CATTTTCATCCTCATTTTCATAATTATCTGCATATTCTACACAACGTCGAATGACATCAG
CTGCCGAGTCTATTATTTCTTTACTTATTGGTCGCTCATTGGCACGCAATAAATCTGCAG
GGACTTCATATTTATCACCAAATTCCAAGTCATCCTTTTGATGGGTATTAAGAACATGGT
TGAGCTTATTAGCAAGAGTTTCATCTTCTTCTGCGATATAACCACTATATACATCATCTT
CATCATCTGTGCCATATTCTTGACGTTCAAGCAAATCGAATTGCTCATCCAGAAGACGGC
GAACTCGTGGCTTCTCACCAGCAAAATCATTTTCTACTTCTCCTTTCTCTACACTGCTAT
TATCCACTGCCACACCTTGATTACCAGAAGCCACATGATTGGATTTATCAGTCAAATTCA
ACTTCTTATCAATATCCAAATCTGACCCTTCGTCAGGAATATTTGCACGAACAACAAAAT
CCTCCTCCAAGTCCTCAACCTCAGAACCAAACCGCGATAAATCACTGTCATCAAGTAATG
CAGCTACTTCAGGATCAAACACTTTCTGCACTCTGACACCAACAGTCTTCGAGGCTACAC
TATAAATCGACTTATCATTGGTATCATCAATTTTCACTTCGGATACTCGAACTCTCGAAG
CATCATATGCCTGG

>Hb34073 
GAAAGCAGAGAAGATTAAGGTTTTGCAATATCAATAACTGAATTTTATGTATACATATGG
AAACGAACTTGCATATTGGATGCTACTCCTTGATAAAGTACAAAGAATCAAAGAATTAAA
TTATCTATATGATACAAACAAGTATGCATATAGCAAGCGTTTTTTAAACCAAAGCAGAGC
AGGTTGAGGTTGAAGGGTCAAACAAAGCTGGGAGTAGGTATTTCCTGCCATTGACACCAT
GTGCATTGTAGCTAGCACCAGTTGTTGAGTCCACCAAGAGATCCCCAGCATAACCAGGAT
AGGCTCCCTTACCATATATCCCAGTACAAGCCGATGCTGCTTCTAGAGGAGCCTCCTTCG
GACCCTGGAAGTAACCATTTCCAAACGGGTTGGTGGCTGTCCCAGCTAAAAGGCTAGCCA
AATTGATGACCATACCATCAAGACCTACATCATTGTTGGGTGAAATCAAGGGTGTGGTCT
GTGGTCCATAAATAGGCTGATGGAATGGCCAAGCACATTG

>Hb12721 
GGTTTTGAATTTAGGAAGAAAGGGAGGGATAAAATGGAGAATTCATGATGGACCCAAAGC
GTTGATAAAAATCAAGAATAAAGAAATGAAAGAAATTGATATGTAGGGTTGGTATAGGAT
ATGACAGCTTCGTATTTGTATTTGCAAGAGAAAAGAAAAATTAACTCTCTCTCTCCCAAT
CTGTGTGTGTAGAGTTTTCGAGTCTTAAAATGCATATTCACATACGGGAGGTGAATCGTC
GTGTTAAAAATGGTACAAGTTGCTTTTTGGTGAGAGAGAGAGAAGAACTTGATGCCTTTT
GATGTGCAGGCTGATGGATGAAGGTTCTAGTGGGGTTGCTTGATCTTGAAAAAAACTACC
TAGTTTGCTAGCTCCTTTGTTGCAGCTGGAGGCTGTGCGTGGTGAGAGTGCTTTGTGGTG
GGGTTTGGATTAGAAAGAGAAAGATAAAAGGAGAGAGTAAGATACCTGTAGTAGTGTTAT
ATATGCTGAAGGCTAACAGGTTAAAGATAAGGCACAGTGGAAGTGGAAGAGATAATAGTA
GTAAGAGTAGTTACGGTGAAGCTTGTGACTGTTTCAAAAACAGCACAAGAAGAGAGAAGC
TTAGCATCAGATGTTATCCATTGAAAACCCTCCACCAGATCCCCCATGTTCTTGCCAATT
TCCGCAACTGAATAGTAGTAGTGATGAGAGGGCTTCTCTTAAGCTTCCCTTGCCAGAGGT
AGATCTACCAAACCCACCCCTTGATCATCATACCCCACTTCCCAATTTCTCGATAAGAGA
TTATGTATTTACGGCCCGGAATAAAGATATCAGGAAGAATTGGCCTTTTTCTCAGAAAAA
TTTGCAGCTTTGTTTGAAACATGGCGTGAAGGAATTGTTACCACCATTTCAGCCTCTTGA
CTCAGTAAGGAACCAGTCCCTTAAGAGATGTACGGTTGAAACTACTTCACATGAGAAGCA
AAACACAAGCAGTTTTAATAAGGAGCAGCCAGACAATCATGTCGCACTAGATTCATCTGA
TGAAGGCCAGTTGAATAATAAGCTAGCAGAATCTTGCTTAGACGTTAGTTCATGTAGATC
TGGAGAAGAAAATGATTTCCCATCTACAACAACAAGTGTGTCTCAATCTGAGATAGAGTC
GCTTCCTGATAACAGACAATCTAGCTCACTGTTACAGATTGAGACTTCAAGGAAAAACTC
AATTGCAGTTGAGGCTGCGGGACCTTCTGGGAATAAGAAGACTGAGAGCACCTCCAGGCC
ATTGAGCAAGAAGTGCAGGTTGATAGTGAAATTTGGTGGCAACTCTGATCGTAACTCAAC
TGAAGATATAGCTTCTAATTCTACTACTGTCTCAGAAACAATGGCTTCCAAAGTTTGCCC
TGTTTGCAAAACCTTCTCGTCCACATCTAACACTACTTTGAATGCTCATATCGATCAGTG
TCTTTCAGTGGAGTCAACACCCAAATGGACAGCTGATTCTAAGCTAACAAGACATAGGTT
TAAGCCGAGGAAAACAAGGTTGATGGCGGATATTTATATGACAGCTACACCATGTACATT
AGAAGAACTTGATCGAAGAAATGGTACAAATTGGGCCACAATTTCAAGCATGCCTACTCA
AGAAACTGAGAAGACTGAGACTACTAATGAAGGGAAAAAGCACAGGGTGTCACAAGTTCA
TCCTGAGGATGCTGGTGATGTAGGTCCCGTTTATATTGATGCAAATGGCACCAAACTTAG
GATTTTATCCAAGTTTAGCGACCAACCTTCAGTTTCCAAAGTAGGGGAAGATATTGGAGC
AAGGAAACCTTTGAAAGGAGACAAAGGAATCAAATACATTGCAAAGAAGAAGAAAAAACG
GTTCGCACAAAAACATCTTAAGTATTTGAAACTTGCTCCTCAAAGCAAGAAAATTTTCTC
CCATAAGGCCCATGGCTCCCAGATTTCTGGAGGTCAACAAGAATGTAAGAGAGAAGCTAG
AAGTTTTGAGAAAGAACATCTAATGTCAAAACAAACCAAATCCAGTGATTCTGGGACTTT
AAGACCATGGGTTTGCTCCAAACGAAGAGATTTTACAAAGAAGATTACTAGTCAAGAGGG
CCATCAACCTGTGAAATGTAATTGGCATTTGCCTGGGGATTTTCTGGTTGACAATGGTCA
ATCATTTTTGGATGATTCTCTTGCGGAGAGGAATCATGTTCAGAAATCTACCAATCAGTC
TGAGAGTCCTACATCTCCTGGAAACAGTGAGAGAATGGATAAGTTATTTCTTAAAGTCCA
AGTTGGCAACAAGAACGAGCAATCTCCTGGTGGAAACAAAGTGAGCAATCTCTTGGTGGA
AGGCAGGACCAGTGACAATTTGGAGAGCTCTTCTCCATCAATTAAAGCAAATTCCAATCA
ATTGGGCAAAAGTGACACTTCAGTGCACGCTAGTTGTATGCTGGGACTTTCAAGCTCCTC
CAGGAATCATGCATTTTTGCTGAGCAAGAAGATAGTTAGTACTTGCAAAGATACAAACAA
AAATCCTGACATTTCTTGCATTGCTAGCACAAAATCTCCACGGAATGCTCATGCTGTTGT
AACAAAAGCAATGAAATTCTCCTCCTTTAGTAAGAACTTGTCTGCTAAGGGCCGGTCTTC
TGTGACTGAATCTGTGCCTGGTAAAATTAAGAAGTGGTCAGCCATTAAGAATTCTCAAGT
GCGTTTCATGAAAAAACGAGAAGAAGGGGCAGTGACTTGGGATTCTGAAGTTGATCAATA
CTATGATTTGATGCATGGGGATGCAGAAAATCAAGTTGAAAGAGAAGAAATAGCTGATGA
GGAGTCTCATGAGAGAAGCAATGTCCTGGAAACTAGGCAAGCAAGAGGATTATCATGTAT
TTCTCAAGGGGAGGAAGCATTGGCTTTGAGGAGCTCAAAATCTGCAACTTCATGTTATTA
TCATGATGAGCGGGCAAATGCAGATTCTTCAGTTGGAATTGGTAATGATTTGCTGCAGAA
AGTTGATTACATAGACTCTGGTAGAAAACAGGTTCATGTATGTGCGGAGTGCATTGTTGT
TGAACCGTCTTCCAAAACTTCTGATGGCAGGAGCGGAAGCAGCTTGATTAAGCCGGTAGA
CTCAGAATTTTACAAGCCCAGCAATTCCTTGGAGGTCCAATCTAATTCTCTTCAATCTGT
TGAAGATTACAGAGGGCTTTTATGTGGGAATGAAGCACCAAGAGTTCCAACTGAGCCTGA
TTTTGTCAATGATCAAGAGATATTTTCTGCTGATGAAATTGGCAATGATATGGTGGCACA
AGATGCTGATATAGGGGTGGAGTTGGATTCAGAAGTTGGGCAAGGGAGCTCTTTTCCAGA
GGTTGATCCAATACCTATTCCAGGACCACCAGGGTCTTTTTTGCCGAGTCCTAGGGATTT
TGGCTCAGAAGATTTTCAAGGCAACTCTTCTCTTACCACAAGCCGGGTTCATTCTTCTCT
GGATCAGCATGATGTGGTTGATGGACATTCATCTGATTCGCCAATGTCTGCAGCATCCAC
TGGAGAATATATGAAACCTGACAGAATCTATATTGAGAAGGGCTCTTTCAATTTCAGGAA
TGATCAGCCATGCTGTTGCCAAAGGAAGGAGAGATTTTCTCAGGGTGTTGCTTTAAATTT
TCAAAATTCACAACTATTGAGACGACGAAAAATGGCTTCAGTGACTGTTCCTGCTAGTGG
AAAGCATATGGATTTCAACTCCAGCCTAAGGCCTGCAGATTTGGATATGCGACCTGAATT
GGTTCCTCCAAGCAGTTGCACAAATTCAGGATCAGAGAAGGTGGTTCTCCCAGTTATTAA
GCCCCTTGCAGGTCCCATTCCTTTTAAGGATTCTTCCAATCCAGGAGTGAGGTTTTTCGC
TCGTACTGATTCTGATTCTGCTAGTCCATCTGCGTCCAATCCTATACTTCGGCTGATGGG
AAAGAACTTAATGGTGGTCAACAAAGATGAAGATACTTCAGTACCACTTGGAGGGGTCCA
ATCTCGTGTTCAGAATAGCCATCAAAACTCTCCATTTCTGGCCTTTTCCAGAGTCTATAC
TGGCAATATCGAGAATCAGGACTGCCATCCCTTACGTCATATGGGCCCCCAAGCTTCTGT
CATCTTTGGTCAGAACTCTCATAAAGTAGATCAATGCTTTGATGGGGGGTTGTCGAATAG
TTATAGAAGCCAATCTGATTCTCAATTACCTGTACATGCTCGACTACCAGCAGGCATGTT
TCAAGTCCAGCTTACAGATTGCAGTTTTGCGTCATCCAGGGAGTTTCACGAGTACAAAGG
TGATTGCAACATTTCAAGCCGACATAGTAGGATAAAGAACAGGTTAAATGTATCACCCAC
AGATAATATGGAGACAGTTATAGCAACTGCTGACTGCCATTATCAGCATACTGATTCCTC
CACAAATCCAGTAAAAGAAATCATCATTGTTGATGATGTTCCTGAAAGTGAAAATGTTGT
GAAGTATACTGAACCTGGGAGGGAAAACCAGGTAGTTGCTTCTGGAATCCCGATTCCGGT
GGCTCCAAATTATAACCCAACTCGTGCACATCCTTTTTCATGTTATCAGTCACTGGAACA
TTCTGTCCTTGGCGAATCACCTATTGTGCGTAATGCCAGCTTTCATGCAACCCCTGCAAA
GCTAGGCAACTCATGTCCCGTTAGGTGGGGTTGTACTTCAGAAGGTTCAGTTGTGTTGCA
GCGGAGCCCTTTTGCAGCTGCATCATCCTCACCTGGTCATCTAAGAACTACAGCACTGCA
TTATTCTCCAGGCTTTTCATAGTCAAGGTACTTTGGCTTGCATGGCCATTTCTGCAAAGA
TTGTGGTTTACTAGGTTGCTCATCAATCAAACTTGTGTTGGACTTGAGCTGCTACCTCAG
AATACAAGATGCCAGAAACTTTCAGTGTTTAAAAATGACTAGCAGAAATAATGGCAGTTT
GATCGAAGATGCCCAGCATGAGCAAAGCAGTTGGGAACTCAGAGAAAAGTTTGTATTAAT
TTCTGATGTACTGAATGTCGAGTCTCATTTTAAGCAGTTTTTTTGGGGTTCTGCTTGGGC
AATGTCAAAGTTTCCTCAAGACTAGATAATGTATAAGCAATCGTTGAATAATAGTTGATA
AGGAACCTTGGCTGGAAGACAAAGAAGTCAAATGTTCCTATAAAGTTCTCACCCTTATTT
TCCTTTTTATTTTATGTCATTTTTCCCATATAGCTTTCATCTGAGCTAAAGTCAGGTGTT
CCTATAAAGAAATTCTCACCTTTTTCTTTTTTATTATAATTTTCTCCTTTTATATTTTAT
TTGGGCTATTTTCCATTATTTAAGCATCTCATGCATGCTATTACAGGCAATGCACATATT
AATATACATATCAGTCATAAAACTACCTCTGTAACATGATTTTTTTTTAATCTTCAAC

>Hb8015 
CCAGTTTGTGCAATGAGGGTGGGGGTTGATATGGTTGCGCACATAACCTTACATCATGGA
CATCGGAAGAGGAAATCACGGAAAGTTGGACATCATTCTACTCTTACTTTATTGAGGAAA
GAGCTCCGAGAAGGAAATCTACAATCTCTTTTTGGGGGTTCTTCCTGTATAGTTTCCTCA
TCCAATGCAGCGCCTGATCCTTTGTTGTCTTCATTCATTTTGCCCATGGCTGATGATTTT
GCAAGTGCTCAACCTTCTTTTTCAAATGAAACAAGCTCAGCCAAGAAAAGCTTGGATGAG
AATGTTTTAGAGCGAAATATGAAGTCATCTCCCCTGTCAGTTAAGGATCAGGAAGAGAAA
GCCAAGAGGAGTGAATTTGTTCAAGGGCTATTGTTGTCTGCCATTCTTGATGACATCTTA
TGAAGAGGACTCATACTGGCCACCGCAGTTATAGAAGTCCAATTTTCAACTAAGGGCCCT
ACAATCTTTGGTTGGTTTGTAGTGAATATGCCAAATTGCCAATGTATTGAAGGCAAGAGT
GTTGAATAAGGTGTAAGCTATGTTGCATGTGAAATTTAGTTGTTGGACCTGTACTGATTT
TATATTTCAGGTCGTCATTAATAGAAAAGAAAAAAAAAATTT

>Hb19082 
GACTCTTCTCTAAACCGAATGCCATTTGCTTTCTTTTGCATCTTTAAGTTGCTTCTTTCT
CAATGCTTTGACTCTTCTTCTCTCTTTCTGATTTGATTCCTTTCTTGCATTTCTATCTTG
TGGATAACTAAAAATGAAGGTGTTTCAACTTTTGTGCTCAATTCTTGTCTTGTTGCTCCT
CCTGCGTACTGGGAAACCAGAGATTTATATTGTTACAATGGATGGGGAGCCTGTCATAAG
TTATAAAGGAGGGGTCCCTGGCTTTGAACCCATTGTTGTAGATACTGATGAGAAGATTGA
CACCACCAGCGAATTGGTCACATCATATGCCCAGCATCTTGAAGAGGAACATGATATGCT
TCTTGGTTCACTGTTTGACCATGGAACCTACAAGAAACTCTACAGCTATAAACATCTTAT
AAATGGTTTTGCAGTCCATATATCCCCTGAACAGGTGTGAAATCTTTGGAGAGAGATTGG
AAGGTAAGGAGACTCACAACGCATACTCCACAGTTCTTGGGGCTTCCAACTGGAGTGTGG
CCAACAGGAGGTGGATTTGACAGGGCTGGAGAAAACATTGTGATAGGATTTGTTGACTCT
GGAATTTATCCACACCATCCAAGCTTTGCAACATACAACACTGATCCATATGAGCCACTT
CCAAAGTACAGAGGAAAATGTGAAGTTGATCCTGATACGAAGAAAAACTTTTGCAATGGA
AAGATTATTGGAGCCCAACATTTTGCCGAAGCTGCTATAGCAGCTGGGGCATTCAACCCT
TCTATTGATTTTGCTTCTCCCATGGATGGTGATGGACATGGAAGCCATACGGCTGCTATT
GCAGCTGGAAATAATGGTATTCCTGTGAGAATGCATGGCCATGAGTTTGGGAAAGCAAGT
GGTATGGCTCCTCGTGCTAGGATTGCTGTTTATAAGGCTCTCTACCGGCTTTTTGGAGGC
TTTATTGCAGATGTGGTAGCTGCTATTGATCAGGCTGTTCATGATGGAGTGGATATACTC
AGCCTCTCGGTGGGTCCTAACAGTCCTCCAGCAACCACCAAGACGACATTTTTAAATCCC
TTTGATGCTACCCTTCTTGCAGCTGTGAAAGCAGGTGTATTTGTTGCACAGGCAGCTGGT
AATGGAGGTCCCTTCCCTAAAACCTTGGTTTCTTATAGTCCCTGGATAACATCTGTAGCA
GCTGCAATTGATGATCGGAGATACAAGAACCATCTGACCCTGGGAAATGGAAAAATCTTA
CCTGGAATTGGTTTGTCACCCTCTACACATCCAAATCAAACATACACCTTGGTTGCCGCA
AATGATGTACTACTAGATTCTTCAGTAATGAAGTACAGTCCTTCAGACTGCCAGAGACCA
GAAGTGTTGAACAAAAACTTGGTTAAGGGGAATATACTTCTTTGTGGCTATTCCTTCAAT
TTTGTAGTTGGTACTGCATCTATCAAAAAGGTTTCAGAAACAGCCAAGAGTCTTGGTGCA
ATTGGATTTGTTCTTGTTGTGGAAAATGCTTCTCCAGGAACAAAGTTTGATCCTGTCCCT
GTTGGTGTTCCTGGGATTCTCATCACAGATGTCTCTAAATCAATGGATCTTGTAGATTAT
TACAACATTTCTACGCCAAGAGATTGGACTGGACGAGTGAAGAGCTTCAATGCTACAGGA
AGCATTGGTGATGGCTTGATGCCTATACTCCATAAATCAGCACCACAGGTAGCATTATTC
TCTGCTCGAGGGCCCAACATAAAAGATTTCAACTTCCAAGATGCTGATCTTCTTAAACCA
GATATCTTGGCTCCCGGTTCTCTTATTTGGTCTGCTTGGTCTCCAAATGGAACAGATGAG
CCAAATTATGTTGGAGAAGGATTTGCCATGATATCTGGAACGAGTATGGCTGCGCCCCAT
ATAGCAGGGATAGCTGCACTTGTGAAGCAGAAACATTCTCACTGGAGTCCTGCTGCCATC
AAATCAGCCTTAATGACAACATCAACAAAGCTGGACAGAGCAGGAAGACCTCTTCAAGCA
CAACAGTACTCTGAAACAGAAGCCATGAAGCTGGTTGCAGCTACCCCTTTTGATTATGGG
AGTGGTCATGTTGATCCAAGGGCTGCTCTGGATCCAGGACTCATCTTTGATGCAGGTTAT
GAGGATTACTTGGGGTTCTTATGCACAACACCTGGTATTGATGTCCATGAGATTAAGAAC
TACACAAACTCTCCTTGCAACTACACCATGAAGCATCCATCAAATTTCAACACCCCATCA
ATCACTGTATCCCATCTAGTGAAAACTCAAACAGTTACTCGCATGGTCACAAATGTTGCT
GAGGAAGAAACTTATGTGATTGCAGCAAGAATGCAACCATCCATTGCCATTGAAGCAACC
CCTTCAGCAATGACTCTCAAGCCTGGTGCATCTCGGGAGTTCTCCGTCAGCCTTACTGTT
AGATCAGTGACTGGAACATATAGTTTTGGAGAAATTTTAATGAAAGGCAGCCGAGGGCAC
AAAGTAAGGATTCCAGTGGTGGCTATGGGATACTGGCGATAGAGTGAGTTACTTGGTCAT
CTAAATTAAGTTTTTATGGTTTTGATATTCTTTGTAACATGTGGTAATAAGATATAAGGC
TAGATTGGTTTAATCCAAAATATATATATATATATATATATGTGGAATAGTTGTAAAGGT
AACCAGTTTAAGGGAGAGACTCCTAGTTTCTTCCAGTTGTAAGTTTTATTAATTTTTTCA
GCAATTTCATTACTCCTTTGCCATGAGGATTTTTCTGCTCTTATTGAATC

>Hb44430 
CGCTATGCGACATATTACTAGTCCCAAAACGGACCTAACACAGTAAAAAAGCTCCTCCTA
GCCATATATCTATTTTACATACATAAACGCCGTTCTTGGCACTAAACTTGCACTCGCACC
AAAGGCTAAAGCTGGTAACAATGATGTGTAAAATTAAAAATAGATAAACAAAAGCAACAA
CCTTTTGATCAATGTGCTTCTTCAAGGTTTGGGACTCGAGCCTTATGGCCCCGACCCCAG
CTATGCCCACCACAGTTCACAGCTAGAGAAATGTATTTAGGGAAACATTTTAAAAAAAGA
AAAAAACCACTAAAACTTAAAATTGACAAGCCCAACGCCTAATCTAAAAAACTAGGAGAA
GTACATGCTATGACTAGGACTTAGAGCTGTCCAAATGAGTGAGCAAGATAAGCCAGTGCT
CCAACAAGAGGTGCGTTAATATAAGTGGACGGCTCTGACTGCTCATAGTCTGATCTTTGA
TCTGGGAACCTATCATGCCGATCTGGGCCTCCAACGACTGCACCCACAAGAATGTTGGGG
TTCGGGGATTGAGATTTCATGACGCTGAAGCCTGATGAGCATTGGATCTTGGCCGGGTGC
ACAGCAATGGACGGTAGAGATGAGCCCCTGTGGTGTATCCTTCGCGGGTATCTTGGACCG
TATCCCACCATATAGGACATCCTCAAGGGGTTGTCTCCCAGAAGATAGTCGACCTGTTTC
TTGGCAATGTTTCGTAGCCTATTAGGTGTGACTATGGCTCGACCACAGTTCACAAACTTA
CGGGCAGAGGTCAAGTACTTGGCGTAGGTTAGGAGCAAGAACGAAGTGGAGGTCACATAC
TGCATGTTGCTATCACTCATCTTGAACAGAAGCCCACCTGGAGTGTATTGTGCTGAAGAG
AAAGGGGCCCCTGGAATGATGGAACAGATAAAATTATCTGCATGGCCTTTGTAATCATGG
AGGGATTGCAGTTTTTGAACAAGAAATGCCTTGGAAAGAAGAATTCTTGCTCCAACATGC
TTGTTGTCCCAGCCAAAGGTGTTGTCAAACTCTGCGGCCCCAAGGGTCTGCCCATTAACT
TGAATGTAGTTGAGGTAAGTAGGGTTCTTTGTGGCCTTATGCAGCCAGGCAGCTCCCCAC
AACAGCTCATCCTCATATCCAGAATAGGAGCAATAAAAGGGGCAAACATTTTTCTTCAAT
CCATTGCTGTATGCTCCTCGATACTTGTCTGCAAATTGGAACACCCTGATAGCCCTTCTG
ACCAAAAGCTTGGAGTAAGTGGGGTCACTTCTTCTAAACACCAAAGAGGCTGCAGCAAGA
GCAGCAGCAGTTTCAGCAGCAACATCAGAACCAGGGGAATTTCTGTCTACTTTGAATACA
CTTCTTGGGGTATCCATATCTTCTGGTCTCTCCCAGCAAGAATGGTCCTTGTTAGCATCA
CCAACACCTGAACGTAGATGGTGTCGGGATGCACGGTAGCTTTGAGAAGGTAATCAGTAG
CCCAACGAATGGCGGCTTTGGCGTTTTGCAACTCGCCTTTCATCAGCCCACCAAACTCAA
TGACACTCCATGAGAGCATAGTGGCAGTGAAAGCCATAGGGAAGCCAAATTTCACATTGT
CCCCTGCATCATAGTACCCTCCTACCAAATTCACATGCATGGCTGCACCATCTGAGAGAC
CCGAGTCCCTTCTCCAGGTGATCCTCTGGTTAGAAGGGAGCTTGCCTGATCTCTGGCCCT
CAAAGAAAAGGATTGATTTAGTGAGGGCATCTCTGTAGTTGTGGCTGGCAAAGCGAGGGT
GGCGGTGGTGGTGGAGGGCCGGAAAGCCATGGCAA

>Hb39938 
CCTCTCTCACATATTCTCACAGTTTCTTCGCTGGTAAGAACGGACGAACGAGCCACGCCC
ACAGCCTTCAACCAGAATCCGTCGCAGGACCCGACTCGCAGCCCTAATTACTTTTCGCTC
TCATTTTTTTCGATATTTCAATAAATACCAATCGCCATGGACTCGCAATCTGGGTTCATG
AAGCTTTGTGGAATAGCTCTGGATTCATATTCGATCCGACGGCAAGTTAGTAATTAGGGT
TTTCAATTGAAGCATTGTTTTGAGGGGTGGAATTTTGAATTCCGATTTCTAGGGTTTTTT
TTTTGTTCGGTTTCAACACGGGGAAGATAGGTGTGGGTTAAGAGGATAATGTGTATACTC
TGTGTGATCCAGAAGTGGTCTCGCCGGGTTGCTACCATGCTACCTTGGTTAGTTATTCCT
CTTATAGGATTGTGGGCTCTCTCACAGCTTCTGCCACCTGCTTTTCGATTTGAGATCACC
TCACCCAGGCTCGCTTGTGTTTTTGTGCTTTTGGTCACTCTTTTTTGGTATGAAATTTTG
ATGCCTCAGCTCTCTGCTTGGCGTGTGCGTAGAAATGCACGATTGAGGGAGAGAAAAAGG
TCTGAAGCTATTGAATTGCAGAAGCTTCGAAAGACTGCTACAAGGAGGTGCAGAAACTGC
TTGACACCGTATAGGGATCAGAATCCTGGGGGTGGTAGATTTATGTGTTCTTATTGTGGC
CATATTTCCAAGAGGCCAGTTTTAGACTTGCCTGTACCTCCTGGATTGGGAATGTCTAAT
TCTGGGATTATCAAGGATCTGGTTGGCAAGGGTGGAAAGATACTGAATGGCAAGGCATGG
TCTGACAATGGATGGATATGCAGTCAGGATTGGTTAGAAAATGGCAATTGGGTTGCTGGG
TCTATTGCCGGGAAATCTAATTATTGGCGGAAGAATGGGAGTGGGTATTTCGGAGGTGAT
GAGAATTGTTTGGCTGAGAAATCTTATTCAGGTGTTGTAGTGTTTGCATGCCAGCTCTTG
ACTTCTTTTTTCTTGAGCATTAGGTGGATTTGGAGAAAGATTTTTAGAATTAGTTCATCT
AAGGAGGATTCTTCTTCTGATGCAGATCATAGGGGCATGTTGACTAAAAGGGGTGAAAAT
GGGTCAAACTATCATGAGAGTAAAGGAGAAAAAGCACGCAGAAAAGCTGAAGAAAGAAGA
CAGGCTAGGTTAGAGAAGGAGCTTTTGGAGGAGGAAGAAAGAAAGCAAAGGGAGGAGGTT
GCAAGATTGGTAGAGGAACGGAGGAGGCTTAGGGATGAGAAAATGGAGGCTGAAAAAGAT
CGAACCAAATCTTCACAGCCTACCAGGGATAAAGATAGTAAGAAGGAAGCAGAGAAGAGG
CGTCAGGAAAGAAGGAGAGAAAAAGACAAGGGATCGAGTAAGAGTAATTCTGATACTGAA
GAGTTGGAAAAGAAAGCAGGTAAGGAAAGTGAACGGAAGCGGGACTACGAGAAGAAGAAT
GAAATTGACCGTCATGAACATCAAAAATCCGGGACAGACAATGTGAAAGGCCAGAGTACT
GAATCAGGACATGGGTTAAAGCATTCATTTGCAAGCAATTATAGCCGAGGAAATGCCGGA
ACTAGGTATCTGGATCGAATGAGGGGTACATTTTTGTCTTCTTCTAGAGCTTTTACAGGA
AGTGGTTTCTTTGGAAAGACTGCTAATACTCCTGCGAATGTTACAAAAGAAAATAAGTTA
AACAGTTCTGTAGATCATAGCCATACTTCTGCCCATAGGAGGGATATCCGTCCACCTGAG
CGTGTAGCTGGGAATTTAAGTATGAATGGAGATGATAAGAATGTAAACCGTCCTGTGCTC
TCGGATACACCGGCAAGGACAACACCTAAAAAATCATGGCAACAATTATTTACACGCACA
TCATCGATGACTTCATCCTCTAACTCAAATGTCATTAGTAGGCCTAATTTGAAGCCCCAA
GCAGAAATTCAAAGCCCACAGTTACATGTGCAATCATCATCATTACAACCTTTTGATAAT
CCAATCAATTTTGGGCTGCCATCGCCATTTACTCTCTCAACATATCCAAATGTATCCAGT
AGCACTAGTTTAGGCTTCTCATCTCCCATTGAACCCATTTTTCCTCGTGTTGTTGAAGGG
CCCCATGACTTTATGCCTAAGGAACCTGAGCTTTTTGAAGATCCATGTTATGTTTCTGAT
CCAATATCATTACTTGGGCCTGTATCAGAATCACTTGATAATTTTCAGTTGGATGTGGGG
ACTGGTTTTGCATCAGACATAGGATTGGAAAGGCCTCATGCATTGAAGAATACATCTGCA
TCTCCTGAAGCGAACAAGCCATCTCCAATTGAGTCTCCATTGTCACGACTGCGAATTGCT
GATGAAAAGCATAATGGTTCTAACTGGTTTTCAAATACTACTAAGGCTCAAGATTCACAC
ACTCTGCCTGTGGATGATGTGCATGTGAATGAGAAGGGAACATGGCAAATGTGGAACAGT
TCTCCTCTTGTTCAGGATGGTTTAGGTTTGGTAGGTGGTCCAGGAAGCTGGCTGTTACCT
CCAGATCGATGCAGATCAAACAAGGAAGATGTCTTGCCGTCTTCATCTCAGAAAACTATG
GCTTCTCTTTTTTCAAAAGATGACCAAGTCCTTTCTGGTACTCATTCTCCACAGAAGGTT
TTTCTTCGCAATGGCCAGAATGGTGGGGCATTTAGTCCAGTCACTTGTTCAAGCGATAAT
GATCCATGGTTACAGAATGCTTTTTTCCCTCCATTAGAGGGTGATAGTCATTTCTCTCTG
AAACCTCTGGAGGAGAATGCTCGGAATGAAATAATTTACTGGAGTCCTACAGACACTGCA
ACCAACCATTCTTTTAAGCTTTCTCCAGCTAATTGTTGGTCCAAGAAGGATTGGACTGTG
CAAAGTTCAGGAGAAGGTGTTGGGAAGCAACCTGTCACTAGGCCCAATATTGGGGGTTTA
TTCCCAAGCCCAGATGTACAGTCGCTTTGGTCATTTGATTAAAAAAAAAATTGATAACAT
TATGAGGGACTTAAGTACACCTCCTGTCCAGAAGAGGCAAACTTCCTCTTTTGTAGGAGA
GCTTAGAAAACTGGACGGGATTGTATCCTCCTCTTCTTTATAAGGGAGATTGATTTTACT
AACGTTAGCATGGATAGGACTACATGTGTCATGCATTCACTTGTGCATCAGGTAACATCA
AGGTTTCATAAAATTCCAAACCGTTTAACTTATTGTGCCGCTTGGGGGAGGGGGTGTCCC
CGTTTTGAGGAAAAATTGTTCTTCAGAGAATGAGCTATTCCTCCTCTGAGTAGCTCATTC
AGATGTTTAGTGAAATTACTAACAGATGTTAATAAAAGTCGGGTAGGT

>Hb12326 
AAGCCCAATTTCTCTTCTTTATTTTCTCACTTCGAGACTTTTTCTTGTGTGTCTTGTTCT
CTTTCTCTCTGCTCGCCGGATCTGAAGCTTTTCAGTCATGTCGACGACGTCGTCGTATTG
GTGTTATAGATGCACGCGCTTCATCACTGTTTTGGTCTCTGCGGAGAACAACGACGTCAC
TTGTCCTCACTGCGACGGTGGATTTATCGAAGAGATCGAAAACAATTCGCGATCGGACAA
TCCACACCGTCGATTCATGTACATGTTATCCGATAACAACGCTAGAAACCGTCAGGACTC
AGATCGGATTCCCACCTTAAGATTTCGCCGGAATCGACGAAACGCTGGCGATCGTTCCCC
TTTTAACCCGGTTATTGTCTTGCGTGGCACCGCCCCCGAAGAGAACGAGGAAGGAAGCAG
CTATGAGTTCTACTATGATGACGGCACTGGGTCGGGTCTTAGACCAGTGCCGGCCAATAT
GTCCGAGTTTTTGATGGGATCTGGGTTTGACCGCTTGCTAGACCAGTTAGCACAGATTGA
AGTGAATGGTTTCGGGCGGGTAGGAAACCCGCCGGCGTCAAAAGCAGTGGTGGAGTCGAT
GCCCACGGTTGAAATAAACGAAACCCACGTATTAGCGGAGGCACACTGCGCCGTCTGTAA
GGAGGCGTTCGAGCTCGGCGGCAAAGCACGCGAGATGCCCTGTACGCATATTTACCACTC
GGATTGCATACTTCCTTGGCTCGCAATTAGGAATTCGTGTCCCGTTTGCCGCCATGAGTT
ACCGGCGGATCAGCAAGAAAGCGAGAATTCGGGGGAATCGGAGGAAATTGTTGGGTTGAC
CATATGGAGGCTGCCAGGAGGTGGATTTGCAGTGGGAAGATTCAGTGGGGGAAGGAGGGG
AGGGGAGAGAGAGTTTCCGGGCGTGTTTACAGAGATGGATGGTGGGTTTAGTGGGAGTGG
TGGCGCTCCTAGGCGGGTTTCGTGGGTGAGTAGAACAAGTAGAAGGAGGGAGAGCAGTGG
CGGTGGTGGGTTTAGGAGGGTTTTTCGTGGGTTGGTTTCTTTTTTGAGGAGGATTGGGTC
TAATTCTTCTTCTTCTTCTTCTTCTACTACATCTTTGAGTTTGCATCCTGATCCTGAATC
TGTTTCCTTCAGTAGAAGTTCTAGTCACTCGAGTTCTGGGTTTGGCCGATATGTAAGCAG
ACGCAGAAGAGGTTTGGATTTGGAAGTTGAGAATGGGACGGAAAGGTGGTGATTCGAAAT
TGAAAAGCACAATGGTACTCAGGTTCGATTTTTATTTTTTCATCAATGTATATAGAATTT
AATTAAATAGGCAAGAATTTGGTATTGAATTCTAGTTCTATTCCTGATCAAGGCTTGCAA
AGACCAAAGAGAATCTTTTTAATTTTAATCAGATGGGGACACAAGCAGAAAATTTGGTTG
TCCCTTCATATGGCAAAATTTTGTTGTGGTTCTGGAGAGATGGGAAAGACCTAAAAATTG
CAAAGTTTGTTTGAATTAGGAAAATTTGCAAATGTAGAAATGGCACGTTGATATTTGTAA
GCTTAATTGTTTTTCTTTTTCTTTCTTTGGCATTCATTCTATGAATTCCCTCCCCTTCCC
CCACGGGATACACACAAAGACGCACACTTTTATGTTATTGGAATATGCTGGATTGAAAGG
TTATTTAAGTTTAGCTTGTCTAGCGATTATTTCTTGCCTTTTACTGGCTGATGCGGATAA
TGACTCTTTAAAGTTGGAGTTATTAGGCCTGGCTAATGCAAATGGATTAATCATATTTGC
GGCCTAATCATGTTACTGCCTGCTGGTAGTTCAATGTTTATAATGGCATGTCTGATCCTT
TTCTTGACAAAACGACGTGCTGCTGGAATTGTGGCTCAAAAAGCACCAATTTCATCATGT
GCCTACTTTTGAGAGCTCTTTTGCCTTTTTCTTTGCTTGTTGTTGGTGGCTTTGGATCTG
TAATTGAAGCAGTGAAACCCATTAACCCAATGAGCATCTGTCTCTTTTTTATTAGGAATT
GCAATAAAACAGCTGGGATATGCACTTGTATGAATTGGGTGATCATGTATGCATGCGCAG
AAACTGGTTAAAATATTAATGGATTACGGGTGGTTTACCCAGTCTTCCCACGAGTGGAAA
TAGCGCATCGTTCCACATTGTGTTGTGTTAAAATCGTTTGACCTGTCCATTCAAACAAAG
CCAGCTTGGGTTTTGATTTTTCAAGCCATATCTGGACGTGAGGTTGATGTATATCTATAC
TAGCTATATGTCTGCATTATTAAAAGCTTTTGCTCTTTGACTCAGCATACCCTTCCATTC
TGTTATAATGAAAATTTTATAATGTCATAATGTATCAACAATTAAATGGGAAGTTG

>Hb30301 
TCATATGTGTTCCATTGGCTAAGACTTGTAGGGTCAATCATTGATTGAGAGCTTAATTTA
ATTCGAGCTTTTTTCGTATCAGTTTCAAGCATTTCTGTAACGATGGCGTGCAAAAATATC
AGTCCATGCATATTCATAGTTTGCTCTGTTGTGGTTTCTGTTCTCTCTGCTGAACCAAGC
TTGGAAGCTGAAATTGAGGCCTTGAAGGCTTTCAAGAATGCCATCACGCAGGACCCTTTA
GGAGCACTTGCTAATTGGACTGATGCAAGCCATCACTGCAATTGGTCTGGTGTTACCTGT
GCCCCTTCCTCAAATCTTGTCGTTTCCATTTCTCTAGTTGACAAGCAGCTCCGAGGCCAG
ATATCTCCATTTCTTGGAAATCTCTCAGCTCTCCAGGTTCTTGATTTGACTTTAAATTCA
TTTACTGGGCACATTCCACCTCAGCTGGGACTTTGCTCCCAGCTAACAGATCTTACTCTT
TATGAAAATTCTCTTTCAGGTCCAATTCCAGCAGAATTAGGAAACCTTCAAAATCTGCAT
TCTGTAGATTTAGGTGATAATTCCTTGAATGGAAGTATTCCTGAAAGCATTTGCATTTGC
ACCTCCTTGCAAGCGCTTGGTATCATTTTTAACAATTTGACTGGACCAATACCCAGAAAC
ATAGGGAACTTGGTTAACCTGCAACTTTTTGTGGCATTTGGAAACAAATTAGAGGGTTCA
ATACCTGTTTCAGTTGGAGGGTTGCAAGCTTTGCAAGCTTTAGACCTGAGTGTAAACAAT
TTGTATGGAGCAATACCTAAAGAGATAGGGAACTTGTCCAACTTAGAGTACCTTCAGTTG
TTTGGGAATTCCCTTGTTGGGGAAATCCCTCCTGAACTAGGCCGCTGCAAGAACCTTGCT
CATCTCGAACTATACAGCAATCAGCTCTCTGGAGCCATTCCCTCTGAGCTTGGAGATTTG
GTGTATTTAGAAACGCTGCGGTTGTATCAAAATAGGCTAAATTCCACAATTCCACTCTCC
TTATTCAAGTTGACTTCATTAACCCATTTAGGCCTCTCAGAAAATCAGTTAACTGGAATA
GTACCTCCTGAGATAGGATCATTGCGGTCAATGCAGGTATTGACGCTACATTCAAACAAG
TTCACAGGAGAGATACCTTTGTCAATAACAAACCTGTCAAATTTAACATACCTGTCTATG
GGCATGAATTTCCTCACAGGGGCACTTCCATCAAGTATAGGAATGCTTTACAATTTGAGG
AACCTTAGCCTGAACTACAACCTTCTTGAGGGAACCATTCCTTCTAGTATCTCCAATTGC
ACCCAACTTATGCACATAGATTTATCTTTTAATAGAATTACTGGGAAACTTCCCTGGGGT
TTGGGTCAGTTGCATAATTTAACGAAGCTATCTCTTGGACCAAATCAAATGTCTGGGGAA
GTACCTGATGACCTTTACAATTGCTCCAACCTTGAATCCTTGAGTTTGGGAGAGAACAAT
TTCAGTGGATTGCTTAAGCCAGGAATTGGCAAGCTCTATAATCTCCGAACTTTCAAAGCT
GGGTTCAATTCGTTCACAGGTCCAATTCCACCAGAAATTGGCAATTTGAGTCAGCTGATC
ACTCTATCACTTTCTGGAAATAGGTTTTCAGGCCTCATTCCACCAACATTATCCAAGCTT
TCTTCTATCCAAGGGCTTGCCTTCCAAAGCAATGCTCTAGAAGGTGCAATACCGAAGAAT
ATTTCTGAACTGAAACATTTAACTGTTCTCATGCTGGGGCTCAACAGGCTCACAGGTCCA
ATTCCAGATTCTGTCTCAAAACTTGAAATGCTTTCACACTTGGACCTGCACAGCAACATG
CTAAATGGGTCCATTCCTACAAGTATGGGGGCTCTTAATCGACTAATGTCTCTTGATATA
TCTCACAACCATCTGACAGGATCAATTCCTGGATCTATGGTTTCCAGCATGAAAAGTATG
CAGATTTTTCTCAACTTGTCATACAATTTATTGCGGGGAAACATTCCTGTTGAGCTAGGA
ATGTTGGAAGCCGTACAAGCCATGGATCTCTCGAACAACAATCTTTCAGGAGTCATTCCT
GAAACACTTGGAGGCTGCAGAAACTTGTTCTCTCTTGATCTGTCAGGGAACAAACTCTCT
GGTCTAATTCCAGCTACACCTTTCAGTCAGCTGAGTGTGCTTATGAGCATGAACCTTTCG
AGGAATGAGTTAGATGGTCAAATCCCTGAAAGTTTGGCAGATCTGAAGCATCTAACAACC
CTAGACCTTTCTCAGAACCAGCTGAAGGGCAAAGTACCTGAGAGCTTTGCCAATCTTTCC
TCCTTGAAGCAGCTTAATTTGTCTTTTAATCAACTTGAAGATCAAGTTCCTGAGACTGGT
ATATTCAAAAACATAAATGCTTCCAGTTTGATTGGTAACCCTGGCCTCTGTGGATCCAAG
TCTCTACGGCCATGCAGCAAGAGTTCACATTCCTTGTCCAAGAAAACATTATGGATTCTG
ATTTCACTTGGACTGGTTTTCACACTTCTCATTTTGGTGGTAGTGATTTCATTGCTGCTC
CAATGTGCTAGAAAGTCTAAAGCAGAACTTATTGAAAATGCAGAACCAGAATTCACTTCA
GCATTGAAACTCATAAGGTTTGAGCCGATGGAATTAGAAAATGCTACTAGTTTCTTCAGT
GAAGATAACCTAATTGGTGCCAGCAGTTTGAGCACCGTTTACAAGGGTCAATTGGAAGAT
GGACAGATTGTAGTTGTAAAGAAACTGAATTTGCAGCAGTTCCCTGCAGAATCTGACAAG
AGCTTCTACAGAGAAGTCAAAACATTGAGCCATTTGAGACACAAGAATTTGGTGAAGGTA
CTTGGTTATGCCTGGGAGAGCACTAAACTAAAGGCTTTAGTTCTTGAATCATGCACAACG
GGAGCTTGGACAGCGTCATCCATGACCCTCGCGTTGGTCAATCAAGGTGGACATTAACCG
AGAGAATCGATGTCTGTATTTCAATTGCAAGTGGGCTGGATTACTTGCATTCTGGATATG
ACTTCCCCATTGTTCACTGTGACTTGAAACCCTCTAACATTCTGTTGGACAGTAATTGGG
TTGCTCATGTTAGCGACTTTGGAACAGCTCGCATACTGGGCGTTCATCTTCAGGATGGAA
GTAGCCTTTCCTCTTCATCATCGGCTTTCCAAGGCACCATCGGCTACTTGGCGCCAGAAT
TTGCATACATGAGGAAGGTAACAACAAAAGTAGATGTGTTCAGCTTTGGGATTATAGTGA
TGGAGTTCCTAACAAAACGAAGGCCAACCCAGATGACAGAAGAGGATGGACTGCCAATCA
GTCTGAGTCAAGTAATTGAGAAAGCCCTTGGCAATGGCATCAATGGACTTCTTCAAGTTT
TAGACCCCATGCTTGCCAAGAATGCTTCCAAAGAGCAAGAAACATTGGCAGACCTCTTAA
AGCTTTCCTTGATCTGTACCAACCCAAATCCTGACTGTCGACCCAACATGAATGAGGTGC
TGTCTTCCCTCAAGAAGCTGAGGGAAAGATAAACTCCAAATTGCAATGATCTTGATAATG
TGCATTTATTGTTTTGGATGGGAAATAAATCAAAGCTTAGAATCTCAGTAA

>Hb8321 
TCTCTCTTTCTCGTCCATTTTCCATTTCAGCCTTTTCCAGGTAAACAAGGACAGAGATGG
GGCAACAGTCGCTGATCTACAGCTTCGTCGCTCGAGGCACGGTGATTCTGGCGGAGTACA
CAGAGTTCACAGGGAATTTCACCAGCATCGCCTCTCAATGCCTCCAGAAACTCCCCTCTT
CTAACAACAAATTCACTTATAACTGTGATGGCCACACCTTCAATTACCTGGTTGAAAACG
GCTTTACCTACTGTGTGGTTGCAGTTGAATCTGCTGGAAGACAAATTCCAATTGCCTTTC
TGGAGCGAGTTAAGGAAGACTTCAACAAGAGATATGGTGGAGGAAAAGCTGCAACTGCTC
AGGCCAAGAGCCTGAATAGAGAGTTTGGGTCCAAACTGAAGGAGCACATGCAGTATTGTG
TGGATCATCCTGAAGAGATCAGCAAACTTGCAAAAGTGAAGGCTCAAGTTTCCGAAGTTA
AGGGTGTGATGATGGAAAACATTGAGAAGGTTCTTGATCGTGGTGAAAAGATTGAGCTGC
TGGTGGATAAAACTGAGAACCTTCGCTCACAGGCACAAGATTTCAGACAACAGGGAACTA
AGATGAGAAGGAAGATGTGGATTCAGAATATGAAGATAAAATTGATTGTTTTGGGTATTA
TCATTGCCTTGATTCTGATCATAGTGTTATCCGTCTGTCATGGTTTCAAATGTTAATTTC
TGTTGAATTTCATCGGATGCTATCTGTGCTGGCAAGCTGACAGGATTGTCTGGCTAAATT
GTTTTCGCCTTTCTTCTGAGGATCCATCTTGCAGATCTCTCTCTATGGGGTCATTTAGGT
TAACACCTTTCCCTTCATGTTAACCTTTAGGGATGTGAGAAGGTTTGTATTTTGGATTGG
TTGTATAGGTTTATGTTGAACTTCCCATGGTAGATATTTTTCCTTGCCCTTATAATATTT
GCTCAAGATGTAATGGAAGATGCCTAATGCCTGCAGTTTGGATTACCCCTCTGGAATGCT
ATTATGTATCGTCTTTTTGTATACCCCTTGTTATCAAACTTTTTTTAGTTCTACTTGATT
ATATGTTTCAAATCAAGAAAGAGATCACTTATGTGGATTTTCACAAGTCAAGACACCTTG
GA

>Hb31816 
ATAAATATAGAAAAATCCCCACAACCATGGATTTCTTATTTCTCCTCCTGAGAAACGTTT
CGATTTGAAGAATCAATAGCGTACGTTCCCGAATCGTTGCATTCGCGCATTCTTTGTCAC
TTTGCTGTTTCTATTTGAATTCCATGGAGTTAATTCGCGTGATTTTTCGTTGATTGGGGC
AACAAGTAGTTCTGTATCTCTAGGTGAGGACGAGGCTCATTTGTTTGGATCTGATTTTTA
TTCAATTGAGAGATTTTGAATATTAGGGATTTTGAGCTGCAAGGAAGGATGGAGGATGAT
AAGAAGAAGAAGAGAAACAAGAAAAAGAAAAACAAGCAGATCAAAATTACGGAAGATGAT
ATCGCTGTTGACGTGAATCAGAATGGTGCGAGTAATGGAAAGAATGATCGTGACCAAGTA
ACTGACCTCGCTGAGGTGCAAAATGGTGCTGTGCGAAATGGTGATACGGCGGCCAATAGA
CATGAGCACAATGGAACAGAAATGCTAATCTTAGCTGAAGCTGAGAAGCAACAGTGGGTG
CAAAGAGAGGCCATATTGAAAGAGTCAATAAAACAATTACAGAATGAAAATGATACATAT
ACGCAGAAAGAGGCTTTCTTAGAAGGGAGAATCAAACAGTTAAAGAAGGAAAATGATTCA
CAAATACAGAAACTGGTTACATTAGAAGAGACGATCAAGCAATTGAGAAATGTACATGAT
TTAGCTTTACAGAAGGAGACTACCTTGGAAGGAACAATCCAACAGTTGAAAAATGAAAAT
GATTCACACATGAAGAAAGAGGCCGGTCTAGAGAATGAAATCATACAACTGCAGATTGAA
AAAGAGTCGAGTCTTCAAAAAGAGGCTGGTCTAGAGAAGATAATTGTACAACTGCAGAGT
GAAAAAGAGTCTATTCTTCAAGAAGAGGCCCACTTGAAGGAGCAACTTCAGCACTTATTG
GAGGAGAAGACTGCTTTGGTTTTAAAAGGGAATACAACCAAAGAAACAATTGCTAGAATG
AATGTTGATATCACAAGACTACAGATGCAGGTGGTGGAGTTGGAAGAATCCAGAAATATA
CTTTTGAAAGAAAACCAACAACTGATGGACAACATATCTGGTCAGCGGTTACAGCTTCAG
AATGTGAAGGCGAACGTCACCTCTGCTAACACATCACATGAACTGAAAAAGCATGATGAA
CGTGAGGACTTGAACTCCCAAATTGGAGCAGCCTGTGCACTGGTTGACAAATTGATTACA
GAAAATGCAGAGCTTGTTGAGAAAGTGAATGAGTTGTACATTAAGCTTGACCAACAAAGT
AGAGCATCTGGACATTCTTCTACCATTGGCAGCGATCTCATGGTTGAATCTAGGGCAGCT
GATTCCATACTTGAATCTAGTGAAAAGATGTCTGCTTTGGGCCATAAGATGGAGTTACTG
GAAGTTGAACCTGCTGCTGGAGATGCATATGCTGCAGAAGTTGACTCGGGAGAAATCGTG
CAAATACCTTTGAATGATAATGAGCTTCGGGATTTGGAACTGAAGGAGGCTGTTGAGAAT
GATAAGATGGAGGAAGCTGTGCCGCTTACAGATGCTCCAATGATTGGGGCTCCTTTCCGG
TTAATATCATTTGTTGCTAAATATGTTAGTGGTGCTGATTTGGTTGACAAAAGCACTTCA
AATTCTGTGCCTTAGCTTAGCAAGGTTAAAGTTTTTTTGTTTTTTTTAATTATCATTTCA
TATACAAATTGCTTGTCATGTGGAGATTAAAGATGCATCTAATATTGCTCTTTGTTTTTT
TATTCACAGTATTTAAGCTACTTAAAGAAAAGATAAACCAGGAGAGTTTATATTGCTAAT
TTTATGTCATGGACAATGACAGCGTTGTTTATACTATGGAAAAAAAAAAAAAAAAANAAA
AAAAAAACTTGTTGCTAATCAAACCATTCAGCAGATGCGTATGGAATGAATGATCTTAAA
AACATATTTAACTGATGATAACATGTTGTTGAACTTAGTTTCAATAATTGCTGGGAAGAA
AAAAATAAATTCTAGTCAGAAGACACTTGCAAGCTAAAATAACATCGTTGGACTGGACAA
ACATTTAGCCCTGAGATACTTACATGTGGAGTTTCTGTGTGGACAGTTACTAGCTAATAG
CCTCACCAAAAGCAGTTTATGTGTCCTTGAACTGGCATCAAACAGAACTCCAAGCAGAAA
TTATATATATCGAAATCATGGATAAATTGATGATGGAATATGTGTATCTGATCCCTTCTT
CTCTTCTGATGGTTGGCTCACAGAATCAGTTGGCCTTATTTCTTCAATCATCCTAATCAC
TTCATCCATGGTTGGTCTCATGTCTGGCACTCTTGCTACGCAGGCCATAGCTATTTGTAG
CATCTGCACCATCTCTTCCTCAATATTATGGTATCTCATAAGCTCCACATCAAACACCTC
AGCCGTCCATTCCTCTCGAACAACAGACTGAACCCACCTTGGAAGATCAACTAAATCATC
TTGCCCTGCTGATTTGACTGGAGCTTTGCCCGTTAGCATCTCAAGGAGGAGAACCCCAAA
ACTGTAGACATCGGATTTTTGAGTAGATTTTCGAGTTTCAATCACCTCAGGAGCTCGGTA
GCCTGCACATCTACATGGGACCGAAGGGTAACTCATTATAGGAGTTAAGCCAAAATCTGA
AATGCAGCCATGTAATTGGAGGTCCTGAGTGAGGAGTACATTGGAGGACCTAATGTTGCC
ATGAATGAATTTGCCCCCACCAGCAGAATGGATGTGGGCAATGCCTCTTGCAGTTCCAAG
GGAAATCTTTACTCTGGAATCCCAGTCTAGAGGAGTTCGTCCAAAATTATTGCTTCCTGT
AGTCATTTTACAATTGTATTCTTTCACATTTGAAATTACATAAACTACACTATATAT

>Hb24120 
ACTGGCAGATTTGGATTATGGGAACATAACGGAGGAAGCTAGTTCAAGATGGCTCCGACC
AAATGAAATTCATGCAATACTTTGTAACTATAAGTATTTCGTCATTAATGTCAAGCCAGT
GCACTTGCCCAAAAGTGGTGTTATTAAGTTATTTGACCGTAAGAAGCTTAGGAACTTCCG
CAAAGATGGTCATAATTGGAAGAAGAAAAAAGATGGGAAGACGGTTAAAGAAGCTCATGA
ACACTTAAAAGTTGGTAATGAAGAAAGGATTCATGTATACTATGCACATGGGGAAGACAA
CCCAACCTTTGTCCGCAGGTGTTATTGGCTACTTGATAAGACTCTGGAACATATAGTCCT
TGTGCACTATCGAGAAACTCAGGAGTTGCAGGGTTCTCCAGTCACACCTATGAATTCAAA
TTCTAGTTCAGTCTCTGACCAGTCACCTTGGCTTTTATCAGAAGAATTTGATTCTGGAGC
TGGTCATGCATATTATGCTGGCGTGAAAGAACCTCTAGGTGATTTTACTGAGCCTGGTGA
CAGTTCAACTGTCAGAGATCATGAAATGAGGCTTCATGAGATTAATACACTTGAATGGGA
TGAGCTTGTGATGAATGATCTTAACATTTCACCCATGCCTAAAGGAGATAAGAGTATGAG
CTTTGACCAGCATAATCAAATTGCAGTGAATGGGTCCATGAATGATGGTATTTCTCTTCC
AGCCTACAATTTATCTGCAGAAATTCCTCCTTTAGATAACTTAACTGAACCTATTGCAAG
GAACAACAATTCTTGCTTAAATATTCCAGAGGATGCTTACACTAAGCCAACAAGAGTCCA
AGGAAATGTGCAGAAGAAGGATTCTAGTATCCTAGGGACTGGTGATTCTTCAGACTTGCT
GGTTAATGATGGTCTGCAAAGTCAAGATAGTTTTGGAAGGTGGATAAACGACATAATAGC
CGACTCTGCAGGTTCTGTAGATAATGCTGTGCCTGATTCTTCTATTTCATCTGGTCATGA
TTCACATACTTCTCCAGCAATTGATCAACTTCAATCTTCTATTCCTGAACAAATATTTGT
CATCACTGATATCTCCCACACATGGGCCTTTTCAAGTGAAACGACAAAGATTTTAGTTAC
TGGATATTTCCATGAACAATATCTACATCTGGCAAAATTTGACCTGTGTTGTGTGTGTGG
AGATGCTTGTGTTCATGCAGAAATTGTTCAGGTTGGAGTGTATCGCTGTTTGGTATCACC
ACATTCCCCTGGATTAGTAAATCTGTTTTTAAGTTTGGATGGCCATAAACCCATAAGCCA
AGTTTTAAATTTTGAGTACCGCTCTCCATTACGCTATCCTGCGGTTTCATCAGAAGACAA
ACCCAACTGGGAAGAGTTCAAACTTCAGATGAGACTTGCTTGCTTGCTTTTCTCTACATC
CAGAAGCCTCAGCATTTTAACCAGCAAGGTATCACCAGCTAACTTGAAGGAGGCTAAAAA
GTTTGCTCAAAAAACCGCTAGCATTTCCCATAATTGGGCATGTTTGATCAAGTCAATCGA
GGAAAATAGAGTTTCATTTTCACAAGCAAAAGATAGTTTGTTTGAACAATCTTTGAAGAA
CATGCTAAAGGAATGGTTGTTGGAAAGAGTGGTTGAAGGCTGTAAAACCACTGAATATGA
TGCTCAAGGTCAAGGTGTAATCCATTTGTGTGCTATTCTTGGATATACTTGGGCTGTTTA
TTTATTTTCATGGTCAGGCTTGTCATTGGATTTTCGAGATAAACATGGATGGACAGCTCT
TCATTGGGCAGCATATTTTGGAAGGGAGAAAATGGTTGCAGTTCTCTTATCTGCAGGGGC
AAAGCCAAACTTGGTCACAGATCCCACTTCAGATCACCCTGGTGGATGCACTGCTGCTGA
TCTTGCATCTGCAAAGGGTTATGATGGCTTAGCAGCTTATCTGTCAGAAAAGTGTTTAGT
AGCACAATTCAAGGATATGTCTGTAGCCGGAAATGTTAGTGGCTCTCTGCAAACAAGTTC
AACTGACAATGTGAACGCCGAGAATTTAAGTGAGGAGGACCTATATCTGAAGGATACTTT
AGCAGCTTATCGAACAGTTGCTGATGCAGCAGCACGTATACAGGTTGCATTTAGAGAACA
CTCCCTAAAAGTTCGGACTAAAGCAGTTCAGTTTGCAAATCCAGAGGATGAAGCACGGAA
CATAGTTGCGGCAATGAAGATTCAACATGCCTTTCGCAACTATGAAACACGGAAAAAGAT
GGCAGCTGCTGCCCGTATCCAGTATAGGTTTCGTACATGGAAAATGCGGAAGGAATTCCT
TACCATGCGTAAACATGCTATCAGAATTCAAGCTGCTTTTCGAGGCTTCCAAGTGAGAAG
GCAATACTGCAAGATAGTCTGGTCAGTTGGAGTGCTTGAGAAAGCAATTCTGCGATGGCG
TTTAAAAAGAAGAGGATTCCGTGGCCTTCATGTTGATCCCATTGAAGTAGTTGCAGATGA
GAGGCAGGAAAGTGATGTGGAGGAAGACTTCTACCGAGCTAGTCGGAAGCAAGCTGAAGA
GCGTGTTGAGAGAGCAGTTGTACGGGTTCAAGCCATGTTCCGTTCAAGGAAGGCACAAGA
AGAATATCGCAGGATGAAATTGACTTATAACGAAGCAGAGCTGGAATACGAAGGGCTTCT
TGACCATGATATCAACTTGGATGGATGAACCTGATTGAAGATGCAGATTGACTTGGTAAT
TTTGCGGTTATGGATGGTATGCATGTAAATCTGAATGTTCGTAGTGTAGGTTTATGCCTT
TTAGTAGCCTGTACATCTTGGTAGATGCCTAGTATGATCTGGTCATGCACTTTTTTACCC
TTGTCATGATAACAACTTAAGCTCTTGATATTGTTTTTGGATTTGGTTAAAAGATTTGTA
ATTATTTATAGTATTGCAAGTTTGAATTCTTTGAGCTTCTTTGAGAATTAATTTTAAGAG
TGTGCCAAGGAAACGCAAACAGGCTACTATCCTCAGCTTAATTAATTTGCTTT

>Hb23559 
TAAATAATTAAATCTAATTTAATGATTCAAAAAAAAATAAAATAAAACATAAATATCAGC
AATTAATTGGTATTCATTTTTCAAAAAGAAAAACACTTGTAGAATTAATGTATGCCTACA
ATAAAAACAACTCAAAAGAGAAAATCATAAGTATTTCTCTCAGTTGCATTAAAAAAAAAA
AGCTAAGCTATTTACATCCAATGATAACCCAGTAACTACTTTTCTGTAATTATCAAAGAT
ATAGATATGATTAGTAATGATAAATGAGTTATTTCTCTGAAAAATTAATTCAATAAATTA
GATCAAGCTTCCTCCAATGGAGGAAGATTAAGATCGATATCTCTTGCTGGTTTGCAGTCA
ACCACAGATGATGAGTCCGAGTCACTCTGGGTTCCACTGCTGACGAGCCCACCATTGAAT
TCCACTCCTACTGGGTTAAACCGGACAGGGAATAGCTGAGTCATAAACTCGGGCCTGCTT
CTCCCTTCAAAAAACCAAACTGGACCCACAACGTTCTGCTGTTGATAAACAAACGGAAAC
CTTTCCACCACCCCACTCACGGCACCGATGTTGCTCGTGACCTCACGCACAGCCAGAGGA
TTGGAGGACTCGATTGTGCTACTCTGGCTAGGACTCTGGTTATCTATATGGTCAACAACC
TTGGTGTTGATCGGAGCGATTTCGCCGGGTAAAGGGAAGTTAGTCTTGGCCTTGGAGCCA
CGAAACTCACGCGCCGCCTTGTCGTAGGCTCTAGCTGCCTCCTCAGCAGTATCAAAAGTG
CCTAACCAGACCCGGCTTTTCTTACCGGGATCCCGAATCTCGGCGGCGTAACGGCCCCAT
GGCCTCTTCCTAACACCTCTGTAATGCATCTCTTTCTTATCTTTACTGCCGCTACTGCCT
TTATTGAAGCCAGTGGTAGCGTTGCTCTTCTCCTTGGGAGCCATTTCGCATGAATGGTTT
ACGATTTCTTTGCTTCTGTAGAGCTAACGGTGGCGTTTG

>Hb28909 
AACGCTAGTGTTTTTCGGTTCTCTCGGTATCGTTTTCGCCGGTTTTCGGTTCTCTCTATA
TTAGTCCCAGATTTGGTTTCATTTTCGCCGGTCAATTCTATTCAGAAATGAGGAGCTCTG
GAGAATTCACATGGAAGCTCGCGGATCATCCAAAGCTTCCCAAGGGGAAGATTATTGCAA
TGGTGGTTTTGGATGGTTGGGGTGAGGCTAAACCCGATCAATATAATTGTATCCATGTCG
CTGATACTCCGACCATGGACTCCTTCAAAAAGACTGCCCCAGAGAAATGGAGGTTGATTA
GGGCTCATGGAACTGCTGTGGGTCTCCCAACTGAAGATGATATGGGCAACAGTGAAGTTG
GTCACAATGCTCTTGGCGCTGGACGCATTTATGCTCAAGGTGCAAAGCTTGTTGACCATG
CTCTTGCCTCTGGAAAAATCTATGATGGCGAGGGATTTAAATACATACAGGAATCATTTG
CAACTGGTACTCTACACCTTATTGGCTTACTGAGTGATGGTGGAGTTCACTCCAGGCTTG
ATCAATTGCAGTTGTTGCTAAAAGGTGCTGCTGAACATGGCGCTAAAAGAATCCGAGTTC
ATGTTCTTACTGATGGACGAGATGTTATAGATGGTACAAGTGTTGGCTTTGTTGAAACTC
TTGAGAAAGACCTGGCAAATTTACGCGAGAAAGGTTTTGACGCACAGATTGCATCTGGTG
GAGGCCGCATGTATGTTACAATGGATCGCTATGAGAATGACTGGAATGTTGTGAAACGAG
GATGGGATGCTCAGGTTCTTGGTGAAGCCCCACATAAGTTTAGGAATGCCGTTGAAGCTG
TCAAGAAACTAAGAGAAGATCCCAAAGCCAATGACCAGTACTTAACTTCCTTTGTAATTG
TCGATGAAAATGGGAAGCCTGTAGGCCCAATTGTGGATGGTGATGCTGTTGTAACATTCA
ACTTCCGTGCAGATCGTATGGTTATGCTTGCCAAGGCGCTTGAATATGAGAATTTTGACA
AATTTGATAGAGTCCGATTCCCTAAAATCCATTATGCTGGAATGCTCCAGTATGATGGTG
AGTTGAAGCTTCCAAGCCATTACCTTGTATCTCCTCCTGAGATAGAAAGGACATCTGGTG
AATATTTAGTCCATAATGGTGTTCGTACCTTCGCTTGCAGTGAGACTGTCAAATTTGGTC
ATGTCACTTTCTTCTGGAATGGAAATCGTTCTGGATATTTTAACGCAGAAATGGAGGAAT
ATGTTGAAATTCCCAGTGATGTTGGTATTACATTCAACATCCAACCTAAGATGAAGGCAA
TAGAGATTGCAGAGAAGGCAAGGGACGCTATCCTCAGCCGCAAATTCAACCAGGTTCGTG
TTAACCTACCAAATGGGGACATGGTTGGACATACAGGAGACATTGATGCCACAATTGTGG
CATGCAAGGCTGCAGATGATGCTGTCAAGATGATCATTGATGCTGTAGAGCAAGTTGGTG
GAATATATGTTGTTACTGCAGATCATGGCAATGCTGAGGACATGGTGAAGAGGGACAAGT
CTGGGAAACCTGTTGTTGATAAGAGTGGCAAAATTCAGATACTCACGTCTCACACTCTTC
AGCCAGTGCCTATTGCAATTGGAGGTCCTGGATTGGCACCTGGTGTCAGGTTCCGCAATG
ATGTTCCCAGTGGAGGACTTGCTAATGTGGCTGCAACTGTGATGAATCTCCATGGATTTG
AGGCTCCTAATGACTATGAGCCTACCCTGATTGAAGTAGTCGATAACTAGGATTAAAGAA
AACGTATAAATTCACATAGTTTTGCTTAAATTTTGATCAGCAACTGTGCAATGCAAAAGC
CTGAGTTCAGCATTAATCTGGTTAAATAAATTGTTTTTGGGTCTACTCGTGGGGGTGTTG
GGCTCCCAATTTTGGATTCGGGACACAAATATCAATTCATCTGTTTGAAAGTGAATGAGC
ACAGTATTTTAAATCTATTTTTGTTATTTTCTTGT

>Hb9037 
GGTATTTGTTTCTGAGTTTCGGCTGTAAAACACTTCACCTTTGTTAATGGCTTAATATAA
AGCTTCCTCCAGCTGGTCCAAGCTAAAACTTAAACCCTTTTCATCATCATTCCTTGCCCC
TAGTGCGACCGACCCTTCTCTCTCTCTCTCTCAAGAAAAAAGATTTAAAATTGTAACAAT
ACTGATCCTGAAGAGGAAGAAAAAAAGGGTAAGTGTTAGATGTCCACCAGTCACCACTAA
GTCCCTTTAGCTCTCTCTCTTTCTAGAAGCCTTGTAGCGCATTCTTCCTTACTCCAAGCT
TGGATGCAACCATCTCATTCTTTTTTCTCTCTTTCTCTCAACTCAAGTTCTGTTTCCGGT
TCATTTTGGCTTTGAGAATTTGTTGGGTTTTAGTTCGCTGTTGTGAAACATGAGCAAACA
AGAGTTAATGAAGATGCAGGCAGACTTGTGTTCTGAAAGTGAATATACAGTGTCACTGTG
ATGGGTGTAAGAAGAAAATAAGGAAACTTCTGCAAAAAGTTGATGGGGTGTATAATGCCA
CAATAAATGCAGAGCAAGGGAAGGTAACTGTGACAGGAAATGTTGACCCAGCCAAGCTCA
TAAAGAAGCTTGAAAAGTCAGGGAAGCATGCTGAGCTATGGGGAGCTCCTAGGGGCTTCA
ACAACTATCAAAACCTTGTCAACAATCAATTCAAGAACATGCAAACTGGAAATGTCAAAG
AAAACAAATCTCAAAAGGGTGGAAAGGGAGGCCAACAAGGGCAACACCAAATGCAACAAT
TCAAAGGATCTAGTGATTTGAAGATGCCCCATAAAGATCAGAAATCTGTCAAGTTCAACT
TGCAGGATGTTAATATTGATGCAAGTGATGATGATTTTGATGATGAATTTGATGACGAAT
ATGATGAGTTGGATGATGATTCTGATGATGAGGACATTTGGTCATGGTTATGGACCTGGT
CAGGGTCATCAGTTGCCTAACAAAATGATGCCCATGATGGGCAATGGCTATGGACTGCAG
GGCCCTCATGGCATGATTAACGGGCCTATGCTTAATGCTAAAAAGGGGGGTGGTGGTGGA
GGAGGAGAAGGAAATGCCAAGAAAGGTGGTGGTGATTTTGAGATGCCAGTGGTCATGAAG
GGCAAAGGCAACAATAATTATAGCAAGAATGCTAATGGAGGAAAGAAAGGTGGAGGTGGT
GATGGGAAGAATAGTCACAGCAAGGGAGGGAGTGAAAAACAAGATGGTAAAGGTAAAAAT
GGTGGCAAAAGTGGTATTGGTGGGTTCTTGAGTTTTGGTAGGAAGAGTAAAAATGGAAGA
GAAGGCAGTACTGATAAGAGCTTCAATAATGGCAGCTCAGCTGGAAACTATAATTCCAAT
GGGGCCAAGAAAGGCGGAGGCAAAAATGATGGGGTCCATGATTCTAACAAAATCAAACAA
GGGTACCGTGAAATTGATGTTAACAGTGGTGGTGGTGTCAAAAACATGGGCCAGATGGGG
CAGATGATGGGCCAAATGCGCCCAATGGGTAATTTTCCTGCAGTGCATGGACTTCCTGCA
CCAGCAGCCATGAATGGTGGTGGTTATTACCAAGGGATGGGAGGAGTCAACCCTTACAAT
CAACAATACATGGCAATGATGATGAATCAGCAGAGGCCAAATGGGAATGATATGTTTCAA
CCAATGATGTATGCCCGGCCGCATCCTGCTGTGAATTACATTCCGCCGCCACCAATTCCA
CCGCATCCTATGGCAGATCCCTACACTCACGTCTTCAGTGATGAAAACGCCAATAGTTGT
AGTATAATGTGAAGTAGGTAGAGTAGTTTAATAATGTTGTTTTAGTTTTATCTGGCATAT
GAAGCTTTGTAATGGGTGATTATACAAGGGTGCATGTGATGGAACTTGAAAATAGGTCGT
AATTTTCGTTTCAAACCCTTTGTTTGATAGTAATATTTTATTGCTTTGTCAACTTGAGCG
TGAAGGCTCAAGGGTTCCTATTTATACAACAATTGGAGCTATCTTGGATTTATCGAGTCT
AATTTGCAGCCCATGAATGTGAAATTTCAAATGTCCTTTGAACGTCTAACTTGTAATGTC
CAAGCTCTTGAAAGTGATTGATGTTATT

>Hb20659 
CTCTCTCTCTCTCTCTGATCTGATCATGGCCCATTCGGCAGCAGTCTCGCAGGTTTCTTT
TGCTGCTCCTGTTGGTAGCAATTCCACTCTGCGAAGAGCGGTTCTCAAGCCACAAAGTAT
AAGCTTCAGTGATAAATCATGGGCCCTTTCATTAGCTTTGGACTTGAAATCAAGGAATGC
TCAATTGCAAAATCGTTACATAATATGCATGTCAGTGCAACAAGCCAGCAGATCTAAGGT
TGCAGTTTCACCTTTGGAACTTGAAGATGCCAAAGAACCTCCTTTGAATTTATACAAGCC
CAAGGAACCTTACACCGCAACCATTGTCTCTGTGGAGAGGCTTGTAGGGCCAAAAGCTCC
TGGAGAGACCTGCCATATTGTGATTGATCATGGTGGTAATGTTCCTTACTGGGAAGGACA
AAGTTACGGTGTTATCCCTCCTGGTGAAAACCCAAAGAAGCCAGGGGCACCTCACAATGT
ACGTCTCTATTCAATAGCGTCTACCAGGTACGGAGACAATTTTGATGGCAAGACAGCTAC
TTTATGTGTTCGTCGTGCTCTCTATTATGATCCTGAGAGTGGAAAGGAGGACCCCTCAAA
GAGCGGTATATGCAGCAATTTCCTTTGCAACTCAAAGCCTGGGGATAAGGTTCAGATCAC
TGGACCCTCTGGCAAGATAATGCTTTTGCCTGAAGACAACCCTAATGCCACCCACATAAT
GATTGCTACTGGTACTGGTGTGGCTCCTTTTAGAGGCTACCTTCGTCGTATGTTCACAGA
GGATGTCCCTACATTCAAGTTTGGTGGTCTCGCTTGGCTTTTCCTTGGGGTAGCGAACAC
TGACAGTCTCCTCTATGATGATGAATTCACGAAGTTTCTTCAAGACTACCCAGACCACTT
CCGCTATGACAAGGCACTTAGCAGAGAACAAAAGAACAGGAGCGGAGGAAAGATGTATGT
GCAGGACAAAATTGAGGAATACAGCGATGAAATCTTCAAACTCTTGGATGGTGGAGCTCA
CATCTACTTCTGTGGGCTCAAGGGAATGATGCCCGGAATCCAAGACACACTGAAGAGAGT
CGCAGAGCAGAGAGGAGAAAGCTGGGAGCAGAAGCTTTCACAGCTCAAGAAGAACAAGCA
ATGGCATGTGGAGGTGTATTGATTTGCATATTGTTAACCTCATTCTCATCTTTCTTGTGG
GAAAAAGCAGCAGCCCGTTCCTCCTCAGCGAATGCTGCATTTTACAATTGTTATTTGGTC
AGCTTTGCATAAACTCAGATAAGCTGTTAAATTCATCTATATTATTAAATAATCAAATGA
TTCTCTTGACCATAGCAGATGAAGAATCCTTTTGGGTTTATGATTGTTAAAGATTCATGT
ATTAGCAGTGTCCAGTGAACTGGTGTTGTCTTTGCCTTCACTGGCATAGCCACCTTTCAT
GCAAATGCA

>Hb5924 
AATACAGTTAATATCTTTATATCCCTCGTTGTAAGCATTAAAAAAAAAGAAGCAATGTAT
GAATTAAAAAACGTTGATGCCAATATATGAATTAAATGAAAGAACAAACACAATCTCGCA
ATCTTAGAAGTTCACAACAAATGCAATCACAGTTGCTCGTTGCGCCATACTATCCTACTA
TATATACACATACAGCTGATTCTTACCCCTAAATTTCCTAATTTCTACATCATCTGAGAC
TCTGTGCGCCGCCGGATTTTTTTTTTCCTTGGCCTTCCGATCGATCTTTCCCAATTTAGA
AAGTACATATCCCAAGGAATAGTCAACGCTACCCTTTCTTCTCACACAACCATGAGCCTA
GAATATCCCATCGAAGGGTGCGGCGATAACGGCGATAACGGCGGTACATTAAATATCCCC
TTCACTTCCCCATCCCAAAACCCCTTCCAACTCGACGGCGTTAAGGGATCCGTCGCTTGA
TCCCTCTCCGGCGAAGGATTTTCTGTTTTTATCATCTTATTATTATTAATAATATTATTG
CTGCTTTCCAAGCTGTCCGTCTCCTCAATCTTCCTTTTCTTATTATTGTTATTATTATTA
GCGTAGTCACTGTTATTATCTGTCAATTCAGATTCTTTCTGGGAACGATCGGAATCCGAA
TTCCCAATTTCAAGAGGGAAATTGAGTATGGCCTTGCTTCCACGCAATCTAAAGGCAGCA
CTATCATAAGCTTTTGCAGCTTCTATAGCGTTATCGAATGTCCCTAGCCACACACGAGCG
CCTTTCTTATTAGGATCGCGAATCTCCGCTGCGTATTTTCCCCACGGCCTACGGCGGACG
CCTCTGTAATGCTTTTCTTCACTACAATCCGACCTGTTATTCTCAGTTGCAGGTACTGCT
ACAGGTTGCTGAGGTGGGATGGGGTTCAAAGTTGCTGGAGGAGGTATCGATATTTTACTC
ATGGTGGGTTTCCGCTGGCTCAAACTCGAAGATTTATGAACCAGTTGAGGCTTGAACTCT
GGTTGCTGTGGCGGAAAGCAATCAAATTCTTGGGTTTCAGTTTTAAAAAAGTTATGGGAA
TTGCAAAAAGTATCAAGATTGGAGTCAGTGAGGAGGTATTGCTGAATGAGCTCCAAGGTT
GAAGCTTCGTGTGGTGCCATGAGAGAGAAGTGTGTAGTTTCGAGAGTACCTGT

>Hb3769 
TTTTCTTTTTGAACAGACAGAAGATTCTAAGTGTTCAATCCTTTCAACAGAATCAATATT
GTACTTACACATAATAAACATCGGAAAAAATTAGCCAAAAAAATTACAATCGGGGAAAAG
AACAAAAAGTAAATGGATAAAGAAAAATACTGGACCCCTGTTATACATTCCTATATTTCC
TGGGATGGTTTTCTTACCCCAAAGTGTTGTTATTGACAGACCATATATTATATACCAAAA
CGTTATAAACCTAGAGCAATATATTTGTTTACCATTGTATCACTACTAACACCATTCCCT
TCCAATATCTTCTTGTAAATACTCCGGCGAATCATTGGCAGCATCAATACTGCTTTACAA
GATGCTCCGAATGCACAGATCACAGCAAAAAAAATTCCAAGATCAAACCTGAACTTTTCA
AAATCAGCTCATCCAGGACAGCTATAAGCAGAGCTCCACAACAGCCACTTCCAGCACTCC
ATTTGTTGTAGGTGCGATCTGTGGTATGGGTTGCAATCATACTTATAGGTCAAAGATGAG
TATTGGGCAAGAATAATCTGGTGAGCACAAAACATTAGGCCACATGTGGCAAAGCATGTG
GACGATGCTTTGCTCTTATGATTGTTTCATCACTGTGCCTAATCCATTCAGACAGTCTCC
ATGGCTTCTGCCACTTCCATTTGAATTGCAAAAGCCACTGGTGATGACTTCTTTTCCATC
TCCACAGCTTCCCACCTTGTCCTGCAACTGCTAATTTTCTCATTGACAACTGCCCAAGTG
GCACCATCTTTCTTGTCTGATCTATGAATGCTGCTGTCTGTCTGACTGAACCATTAGCAA
TACCTGGCGTATATTTTAGCTGTTTCTGTGCTGGTACAGACATTGGAGACAAAGGACCAC
TCATGTCATCAGCAAAATGTTTCAGTGAATTGTAGGAATTCCCCTGTTCATTGCAAGCCG
AAGCTGATGTAGCCAAAGCAATTGAAATAGCTTGCTCTCTCAATTTTAACTCTTTCTCCA
CTTCTTTTCTTTGCACCTCACTTTGTCGCAAGAGCCCTACAAGTTCTTTAAATTGTTCCT
TCATTTCCTTGATTTCCATTTCCTTTTCCCATACCTGACTGATTTCCATTTCCTTTTCCC
ATACCTGACACCTTGCATCTGCTAGGGAATTGAACATGTACTGAAGCAAGTTCTTTGCAT
CTCCCATTGAACGCAGCTGATTCCAACGTCCGCGGTTAGTGAATGCACGTTCCCGCTCTT
CTGCCTCTGAAAGTTGTGAAGCCATTGCAACAAGTGAATTAGAAGACATGCTTAACATGT
TCTCAAGTGAAGATATTCTGGCCATTCTTGCATTTGGAGACATGGAAGAAGCCCTAGCAA
ACCCATTCTTTCCTCTGGGAGGACTTAGCCCCTTTGAGGCAAACTCATCTACTTGCCTCA
ACACAGCTAGCTCCTCAGCAAGTACAGCTCGTACTTGGCTTTGTTTCTCGTATTCAAAAC
GAACTTCATGCACATTCACCATGACTTCTAGCTCATGATCAAGCCAACGTTGCAAGGATT
TCTCATTGCTCTGTCCATTTGTTCCATTTCCATTGGCAATACCTGAGTTGTCACGGGCAG
AAGATTTACGAGCTTCAAGCAGCTCCTTCAGCCGCTTGGTGGCCATTGCAGCCTCTTCTG
TCTTTCTCTGAAGAACCATTTTTTGGCGCTGGTTTAAAGCTTGTAGCTTATGCCTTTCAT
ATTCATTTCTTCTCCCTTCCTTTCGCAACTGCAGCAGTTCCTTTTCCCGAGAGGCTTTCC
ATTGTCGAAATTGTTCTGCCTCTTGTTTGATCCTATGTTGCAACTGAACCTTTTGTGCCT
TTATGGATTGAATTTCATCCTGTAATCTCTTTGCTGCTTCATCACTCTTCTGTTTTTGCT
TTAAAAGCTGAACCTGGTTCTCTTGCTTTTTCTTAAGATCCAGAATCTGTGCCTCAAGTG
CTTTCAATTTCTGGGCATGGATATCTTGCAATTTTTGTGTCTGGCCATCAGAACTAGCCG
AGAGATTTTCAATTTCAGCCAACAAACGATCCCTCTCTTGCTGCACAGCTTTCTTTTCAT
CCTCCAATTCCATAATTTTTTTTCCGAAGTGTTGCTTGAGTACTGCAGTATCAACCCCTC
CAAAAAGTTTCATCTCTGACTCTTTCTCCTCTAAACGCCTATTCAATTCATGCAACTCCT
TGTCCATTGTATTCTGCAGAAGGGTGTGCTCCCACTCTTTTGCTACCTCTTCATCAATTT
CCCTAGAATCACCTGCAGGCAAGGTTTCTCCCATTTGATAATCTGTTGACTCTATACTAT
GCAGACTCCTTTTAAGCCCATCGCTTTTTACATAACAGGTGCTACCATCTTGAGCATCTG
TTTCGCGTTGGTCTACTGCAGTGCATCTGCTGCGGTATTCATGAAGTTCTCGGCAAAGAT
CCTCGTTTGCAGCTTCAAGCCAAGCAATTCTTTCCTTGAGAACCTGAACTTCATTTGATG
AAGAACCTCCTCCTCGGGCACAAAGTTCAGCCTGCAAATACTCTAGTTGTTGGCGCATCC
TTAGCATCTCACTTGACGTGGGATCTCTATTTACAACAGGCTTGTTTTGGATATTGCGAG
CACGATTTGCGTACTTTAGAGTGTTAAGTGTTTCCTCGGCATTAATATCAGCAGGACTAA
TGCAAGCTATCATAACAGTTTTACTGTTACCACCAAGTGAGTCTTGCAAAAGCCGAGTCA
ATTTACTGTCCCGATACGGAACATGAACTCCTTCTTTGCGCTTTTTTTCATCACCTAATG
CACTGATGACATTACCAAGTGCAAGAAGGCCCCTGTTGATGTGAACTCCTTCTTTAAAAC
GCAAACCATCAGAACCTGTTCTTTTAGCTCGCTCTGATCCAGCAAGATCTACTAAATGCA
GCTTGGCACACAGATACTCTTCATTCATACTCTCATTGGTATTGCTATCACTGGGGAACA
AAGGATTGAGTTTACGCATTTGCTCTAGTGTGATGGTGAAGATTGCATGTGAACGACTTG
ATTGATTGTTCATGTTTGTACTCCCTGTTGCCCTGCTCAATGATCCTTGTTCTAGGCAAG
CAGCCATTTCCTTAAGCGTACTAACACTAACTTCAGTAGATCCAGCTAGTGTTATAACAC
CATTTGACGTTTCACGAATTTGTATTGGTGGTTTCCCTGGGATGTTTACTTTTCCCGTAT
GCCCATTTGCAGTATCTGACTTGTTCAAAGAAGAGGGATCCAGCAAATCACGTACTTCTT
CTTTCAGAATCTCTATAAAAGAAACATGCAGCTGGAATTCAGTCTGATGTTTTAAAGTTT
CAATCTTGCTAAACAAAATGTTCATGACTTGAGGAATTATTCCTGTTTGGCAACCATCTT
TGAAGCCAGTGCCCATTGTATATGTCTTTCCAGATCCAGTCTGACCATAAGCAAGAACTG
CAGATGCGGGAGAACCAGTGCTCCCATAGACATGATCAAAGGTAAATGAATGTGTGCCTA
TCTGTACCTGAGGCTTTCCCGAGATAACAGTGACACAATCCTTACAACCTTGAGCCCGTT
CATCACCGATTAGCGGCCTGACATGAACGGCAACTTTGACACAACAATCCTCAGCCGAAG
CAGGAGTAGCAGGAGAAGGAGAAGGAGAAGGAGAATGAGGAGGTTCCATAGAGAAGAAAG
CGGGAGATAATAGAGAAAAGGTTAAAAGAAGAGAGTTAAAGAAGAGTCTTATTTGCAAAA
AGAAACCGTTCTCATTTTCTGAGAAAATGGAGAATTTTAGGACAAGAAATTGATACTGCA
ACAGAAATAGTAGCCAAGGAGATGGAGAAGGAGAAAGGAGAGGGACAGGTGGGTTGTTTT
TCTTTTTCTAGCACAAATGTGTCTGTGTTGTTTGTAGACCGTAGAGGTATAGAGAGAAAA
AGGGATAGTGAAAGTGAAAGGGTAGTT

>Hb17523 
CACCATCCCCTCTCACTCAGATATGCCCCCCTACACATGTCTTCTTCTTTCACTGTTAAT
AATCTTTCTTTATACATTGAACTTTCCCTTCCCATCTTCTCCTATAATTAACAAACAAGG
ATTTCCATTTTCTCTCATATATCTTCTATTCTCTCTCTTTCTCTGATATCTCTCAATGTC
AATGGAAATGGTGGTTTCAAGTTTCTCAGAGGAGGTGTATCTTTCTTCTGCAATCTTTCT
ATTTGTTTGTCTATATCTTCTCTTGGTGGTTCTGGAATCTCCTTGGAGCAATAATGCAGC
ATCTTGGTTGAATCAAGACTTTTGCTTTCCTTCACTTGCAGAAAAAATGACATCTGTGGT
TGATTCTAGTTGCATAGCAAATACCAGCTGCTGAGAATGAAAATTCTCATCTTCTTTAGT
TGTTGTGCTTGGCTAGCTTGATGCATTGGAAATAAAAAAGAAAATGGAGACTTGGGGAGC
AATTTTGATTCATCAATCTTTCAAATACGATCCTCTCAGATCTTGCAGAGTATAAAAAAT
ACGTATGTAAAGCATTAGGCCAGAGAGGATTTTAATTTCATGATATTGACTCATGTAGCT
TTTGTATTCAAAATCCAGCAGGCACTATTATTATTATTATTATTATTATTATTATTGTTA
TTAGAGTTTCTATTCTGCAACTTACATTTTAGCCTCCATTAGTTGCTAACTTTTGAATCA
AATGACTTGCAAATTCTTGATCTT

>Hb17330 
TACAATGACTAAATAATATATTTTTTATAATATATAAATTAAATAATTAATTTTATTAAA
ATATTGAGATTAAATAGGTATTTCCCATTTTTAATTTTTTACACAGCAGGAGTCGAGGAA
AAGAAACAAGTATAGCAAGCTATAAGTCTGTCTCTGTAACATTTTTATTATACTAGAATA
GAATTGTGTAGCACGAAATTTCACTTGCACGCAACCTCAAAAAAAGGGTTTCCTAGCTAC
TAGAAATGTACGCCATTAATTGGTTCTACAGCACTCAATAATTTGCCGGAGATGGCACAG
AAAAATTGTCCATTTCCCTCTCACAAGTAGTAGGCTTCAAATTCCCGCCAGACTAATTGG
TATACTGTAAATTAAGTGGAAGAAAAAAATATCAGCGACTCCGGCAGCTAAAATTCGCCG
AACTCCTGATAAAACGATCAAAAGTTCCAAAGAAATGATTGCTGGGAATAAGCCTCATCC
CCATTTTGATCATCACCATCATTCCCATTAATATGATCATGATCAAGAACAGATGGTTGT
GGTGGATAATACTGGCTGTCTAGCCCTGGATAGAGTCCATACTCATTAGAGTCCAACTCA
TTCAGAATCGACGACCAATCTATCGACTTTCCTCTTTCCACCTGCACTGCCCCATCCGAC
GACGATGATTGGTACTGATCCGTCATTTGCCATGACGATGACTCACCTGTGCTTGTATTA
GTGCGACTCCTCATCGTCCTTGAGTTTTCATTCGCAAACCTCGCAGCAACTACTTGGATT
TCTTGTGGAGTAAGTGACTGGCCGCCGGCGATATCTGGTGGATTATCGGGGAAGTTGAAC
TTTGCTTCCCGACCGCGCAGGCAATACAAGGCAGCATCGAATGCAAGCGCCGCCTTTTCT
GCTGTATCAAAGGATCCTAACCATATCCTCTCCCGGCTGTTCGGCAGCCTGATTTCCGAC
ACCCACTTCCCCCATTTTCGTCTCCGTACACCCTTGTACTTGGGTTCATTCATGTCTGAT
GAGGGTTGCTCTGATGATGTTCCTGGTTCCCCCATTCAATCGTTAAAATATTGGACCAGG
AA

>Hb27559 
GAGATTTTATGTCCTCGACGTTCAATCTTATCCATTTTTTGTTTTCATGAAAATATGGTT
GATTTAGATTGGAAAGCTAAGATGGTGTCCTCTGATCTCCCGAACAAATCCCCTAAACTC
TCTAACAAGCTTCATGTCATGATCCCTTCCACGACGCCGTTTCGTGGGATCACCAATGTC
TCGCCGGTATCTGCTTCTGACTCTTCTTGTTCGGCTTACGAGCACTATCTTCGCCTACCT
GAGTTGAGGAAGTTGTGGACTTTTAAAAAGTTTCCCGATTGGAAAAACGAGTCGATTTTG
AAACCGGCTTTGCAGGCTCTAGAGATCATGTTTCGGCTCGTTTCCACCGTTTTATCGGAC
CCGAGACCCTACGCTAACCGGAGAGAATGGAAACGGAGGCTCGAGTCACTTGCTACTTCT
CAGATCGAGCTGATAGCTATCCTGTGTGAAGAAGAGGAAGAAGATGGAGACACACGTGGG
ACGGCACCGATCCTTGATTTACGCTCATCTAACGGCATTTTGGCTCGGGATGGGAGTTAC
GCTGAGGTATGGAAGGTCTCATCTGAAACCACCGTGGTCAACAGGACCAGCGAGGCCAGC
CTTCTCCCTCTACTCGCCACGTGGCAGAAGTCCGAGGACATCGCACAGAAAATCCTTTAC
TCCATCGAATGCGAGATGAGGCAGTGTCCATACACTCTAGGTCTCGGAGAGCCGAACCTC
GCCGGAAAACCTAACCTCGATTACGACGCCGTTTGCAAGCCAAGTGACGTTCATAGTCTC
AAAAAGAATCCATACGATCATATAGACAACCACGAGAACCAAACGCTGTACACCACACAC
CAGATTCTAGAGTCATGGATTCAAGTAGCTAAAGAGCTCATTAAACGCGTAATTGAAAGA
ATCGAAAGCCAGAAATTCGACAAGGCATCAAGCGATTGCTATTTGCTCGAGAGAATTTGG
AAGCTTCTATCCGAAATAGAAGATTTGCATCTGTTAATGGATCCAGACGATTTCTTAAGG
CTCAAAAACCAGTTGCTCATGCGATCTCGGGATGAAACAGAGGAGTTCTGCTTCCGATCC
AGAGCGCTGGTGGAAATAACGAAAGCATGCAGGGACTTGAAGCACAAGGTTCCGGAGATT
CTAGGCGTAGAGGTGGACCCCAAGGGTGGACCCAGGATACAGGAGGCGGCGATGAGATTG
TACAGCGAGAAGAGGGAATTTGATCAGATCAGTTTACTTCAGGGGTTGCAGGCGACGGAG
GCTGCGTTGAAGAGGTTTTACTATGGATATAAGCAGCTGCTGGTGGTGGTTATCGGCAGC
TTGGAGGCTAAAGGAAACCGGGTTTTGGCGAGTCCTGAAACTTGCGACTCACTGAGTCAG
CTGTTCCTGGAGCCGACTTATTTCCCGAGTTTGGATGCAGCCAAGACGTTTTTGGGCGAG
TTTTGGAGTCATGAACAGAGTGGGTTGGAGAAACGAAATCCAAGAAAATAGCTGTGGGCA
CAGGTGGAGGATGAGGTGGACTCGGTTGTTTTGACCGACTCAGTTGCTGTTGCTTCTTTG
AAAAAAAAATGCCCTTTGCTTGTCAGAAATTCTAGTTTGAAATAGACCAATACAATTACA
TTTTTTTAATTAATTGTACCAAAAGTATTGAATATTGTAAAATTTTTCTAATATATTTAT
TTATTTTAATTAAT

>Hb25913 
GAGAGAGAGAGAGAGAGAGAGAGGTTATTTTCATAAGACGAGGATTTTGTACTCATCTTT
AGAAATTGAAGATAAATTGATTGATTGTTTGTTTCTTGAGTGTGTAGCTGGTTTCCAATT
TTAAGCGAAGGGGTGGCTTTGAGGCTTTAGAGTGCTTATTAGAGTTCAAATATGATGTTT
CAAAACGGATGTTCCACGTTCAAATCAATCAGCAGAAAAGCTTCATTTTATGCACTGTTT
TGTGCATGATGTTATTGGTTCTATTTGCACACTAAAACAAGAGAGTCAACGACCGGCATT
GCTTAACTGGGATCCGAAGAATCTCTGCTTATTTTTTAACCTTTTGGAGCTGTTCTTACA
CTATTTTGACTTACTGATTTGAAGGCTAAAAAAGCAATGCTAGTTTGTGACAGATAATGA
GGTCTTGTTTGGATGTTGTGTCCTTTTCCATTTTGACAAACAGTGTTGTTGATTCTCTCT
GTAAAGTTTTGTAGGAGAGCAAGTGAGTTTTTTGGCAAAATTGTGCCAGTGGAATCAGCT
TCTTGCTTTTTGAGCCAAAACGATATCTAGATCCTCAAGGTTTCTGGGTAGTGGGTACTA
CCTGCGGATCAAGAAGACAAAGGAAAAAAAAGACAGCTTGTGAAATGGGTTTGTATTTTT
TGACGAATACTTGAGGAATTTAGGGAAATGGTGAAAACGTTCTTGTCAATGAAGGTGTGT
CTGCTTCTGCTGTGACTGGAAGGGGCATGGTTTTGTTGTTGGTGGTACATGTCTTTGAAA
CCAACATGGTGGGGGCGGAGCAATAATGCATAAAATGTTTGTTTTACGGCTTCTATTTCT
TGCCTGCATAACCGCAGGGCTTTACGAGCGTTAACAATTTGATCTGTTAAAGAAACAAAG
AGGGTTTTTTAATACATTTCGGGGTGGTAGTGATGAGTAAAGAGCAAAAGAGAGGAAAGC
AAGAGAAAGGCGGCTCCGATGTCGCCGAGAAGGTTGTAGTTGCAGTCAAGGCATCCAAGG
AGATTCCTAAGACTGCCTTGGTGTGGGCTTTGACTCACGTCGTGCATGCTGGGGACTGCA
TTACTCTGCTTGTTGTTGTTCCTTCACAGAGTCGAAAGTTATGGGGTTTCCCTAGATTTG
CAGGGGATTGTGCCAGTGGTCACCGGAAGTCTCATTCAGGAGCAACCTCAGAGCAGAAGT
GCGATATTACAGATTCGTGCTCCCAGATGATCCTTCAGCTTCATGATGTTTATGATCCAA
ACAAGATCAATGTGAAGATAAAGATTGTTTCTGGATCACCTTGTGGTGCAGTGGCTGCAG
AAGCCAAGAAGGCACTAGCCAATTGGGTTGTATTAGACAAACAGCTAAAGTACGAGGAAA
AACTCTGTATGGAAGAACTACAATGCAACATAGTCGTTATGAAACGTTCCCAGCCAAAGG
TTCTTCGATTGAATTTGGTTGGATCATCCAAGGAAGCTGAAATTGCAGATCAATTGCCTT
CTGAACTAGATGAAGCCTCTGAGGAACACAAAAAAAATAAAAATGATTCTTCAGATTCAA
TTCGAGGACCGGTTGTGACTCCAACAAGCAGTCCAGAGCTAGGGACACCATTTACTGCCA
CTGAAGCTGGAACATCATCAGTGTCGAGTGATCCTGGAACTTCTCCATTTTTTCCCTCGG
AAACAAATGGAGACCTGAAGAAAGAGGAATCATTAATCATTAAGGAAAATAGGGATGTTG
ATGAATCTAGTTCTGACACAGATAGTGAACATTTATCATCAGCTTCCGCAAGTTTGAGGT
TTGAACCATGGATAGGAGAATTCATTAGTTCTCACATTCAATCGTCACGACATATGGAGG
AAGGCTCACAGAGAAGTATTAGTATGGCTCAAGAATCAACAACTAAAGCTTTGCTAGAGA
AGTTTTCAAAACTTGATAGACAAATCGGAGCAACATCCGACTACAGGAAGGATTTAGACT
TAAGCGGAAATGTGAGAGAAGCAGCAGCATTATCCAGAAATGCGCCTCCTGGACCCCCTC
CTTTGTGCTCAATATGCCAACACAAGGCGCCTGTGTTTGGAAAACCACCAAGGTGGTTCA
GCTATGCTGAGTTGGAGCTTGCAACTGGTGGATTTTCTCAAGCTAATTTCTTGGCAGAGG
GTGGGTTTGGATCTGTTCACAGGGGTGTATTGCCAGATGGCCAGGCAGTTGCTGTCAAGC
AACACAAATTGGCTAGTTCACAGGGGGATCTTGAATTTTGCTCAGAAGTTGAAGTCCTTA
GCTGTGCTCAGCATCGGAATGTTGTTATGCTGATTGGATTCTGCATTGAAGACAAACGGA
GGTTGCTGGTGTACGAATATATATGCAACGGGTCACTTGATTCTCATCTTTATGGGCGTC
ATCAGGAGCCATTGGAGTGGTCTGCACGCCAGAAGGTTGCAGTGGGAGCTGCTAGAGGAT
TGCGCTATCTTCATGAAGAATGCAGAGTAGGTTGCATAGTCCACCGTGACATGCGGCCAA
ACAATATCCTCATTACCCATGATTTTGAACCACTGGTTGGGGATTTTGGTCTCGCAAGGT
GGCAGCCTGATGGAGATACAGGTGTAGAAACAAGAGTCATTGGAACATTTGGGTATTTGG
CTCCAGAATATGCCCAAAGTGGCCAAATAACTGAAAAGGCCGATGTTTATTCATTTGGGG
TTGTATTGGTTGAGCTTGTTACAGGAAGGAAAGCAGTAGATCTTAACCGGCCCAAGGGCC
AGCAGTGTCTCACTGAATGGGCACGGCCACTGTTGGAGGAGTATGCCATAGATGAACTGA
TTGACCCACAGCTAGGGAACCGCTATTCAGAACAGGAGGTTTACTGCATGCTTCATGCAG
CATCATTATGTATACGGCGAGATCCTCACTCTAGGCCTCGCATGTCACAGGTTCTCCGCA
TACTGGAAGGTGACATGCTAATGGATGCAAGTTACTCATCAACACCTGGATATGATGTGG
GAAACCGGAGTGGACGGATTTGGGCAGAGCAGCAGCAGCAGCAACATTATAGTGGTCCAC
TGTCAAGTGAGGCAATGGAAGGGTTCAATAAGCTCTCATTGGACACACTAAGGCCAGTGT
TCTGGCAAAGGGATAAGGGCAGATAGATTTCAAGTGAAGATGATTTGTGAACAGTTTAAT
CCATTGCCAAAAAACATACGGTATGCTAAATATGCCACTGGCTCATTTTGTGTTTTGTAT
TTGGTTTTTGCCTTCAATATTTTGGTTCAGATCCATCGAAGATTTTGCTTTGAATATTTT
GGTTCAGATCCATCTAAGATTTTGCTTTGTATAGAAGGGTAGTAGGGTAGTAATGTTGTG
TAATTCTTTAGTAAATGATAGAAACTGATATTAAATACTTTTTAATGAATACTCTTTTGA
ATCAATGAAGCAGCATTTGAAGAACTGGGTGTTTGCGCAATTGCGTGAGACCCGAAGGAT
AAAACTGATCTTAAAGATTCGTCTGT

>Hb25907 
TGCCGATTTATACTTCTGTTACAAATTTCAACCCATGGGAAATTATAACCAATGAAAAAT
GTCTGAACTCAGACAAGGGAAAGGATTCTTCTTCGCAACTGTCTGCATGATTTCTTTTTG
ACCACAAACGCACCCCTTGACCTTCTAGATCGCCCCATCGTTGCTCTTTATAAAACACCA
TTCACATCCATCGCCTCCACAACAGCCGCCGCCACCCACCACCACAATTCCTCCTCCTTT
ATACAAGGAAACGAAACAGGAAGAAGAATGCCTCCTTTTGCCACAACCTTGTCCTCTCAA
AATGACCACTTTAATCGCTCTCGGGGCATTAGTCCACAATCAGATGTTATCACCATTGAT
GTTGGTGGCCAACTCTTTCAGACCACAAAACAAACCTTGGCTCTTGCTGGATCAAAATCG
CTCTTCTCCCAATTTGCTCACTCTACTCAAGTGGGTCTTGGTCCTCAGTTCATCGACAGA
GACCCTGAGTTGTTCTCTATCCTTCTCTCTCTGTTGAGAACAGGGAATCTCCCTTCAAAG
GCTAAAGCTTTTGATCTTGAAGATTTGATTGCAGAGTCCAAATTTTATAATATTGAGTCC
CTGTTAATTAACTCTTTATCAAATCCTTCTCTATTTGATGCTTTCAACCTCGAAAAGTCG
CTAACTTTGCCCCTGAACGGCCGAGATTTCGCTTCTGCCATGGCAACGACGTCGTTTGGG
ACCCTGCACGTCGCTCACGGTAGCAAAATAACGTCTTTCGATTGGGCCTTGCGCAGGAAG
TCAACGATACTCACCCAGTTCACGGCGATCGATTCTCTCTTGGCGATTTCCCCAACTATA
GCAGCCGCGGGAGCGACCGATTTCTCGGGAATGCAAATTCTCGATCTCGAAAAGGGTTTT
GTTAGGGAAACATTGTGTTGGGAAAACGTGACGCGATCTAGCTCTACGGTTCAGGCAATT
GGGTCGTCTCCAGATTTCTTGTTCACAAGTTTTGAGTCAGGTCGCAGGAACTCAAACTCG
ATCATGGTCTATGATTTGCAATCATTTTCACCAGTAACCGAGATTGCACACTGCGAGATA
TATGGTGCAGAACTTGACTCGGCCATTCCAGCCACAAAATTGAAGTGGGTAGAGAGTTAT
AATGTGGTAATGGCATCTGGTTCTCATAGCGGACCCTCTGGTATGTTGGGAAATGTGAAA
TTGTGGGATATAAGGTCTGGAAATGTAATTTGGGAATTGAAAGAGAGAGTTGATTGTTTC
TCTGATATTACTGTTTCAGATAGTTTGTCAGCTATCTTTAAAGTTGGCGTGAATTCGGGA
GAGGTCTTTTATACAGATTTAAGAAAGTTGGGTGATATGGATAGTAATCCTTGGATTTGC
TTGGGTGATAAGAGGAAAATGCTAAATGTTAAGAAAGAAGGAGTTGGTTGCAAGATTGAA
GCTCACGGAAATCAAGTATTTTGTAGTAAAGGAGGAGATGTTGAGCTTTGGTCTGAGGTT
GCCATGAATTCTTCCAAGAAAAGCGAAGATGGGTTGCCAGATAGGGTATTCAGGAGGAAT
TTGATGGGGAGAGCAAAAGATATGGGAGGATCAAGAATAACCAACTTGGCTTTTGGAGGG
AGCAAAATGTTCTTGACAAGGAAGGATCAGCATTCTGTTGAGGTTTGGCAAAGTTCTTCA
AGGGGATTTTAGATTTTTGAAAATTGTTCATAGCTTGATTCATTCAATTGTAAATGTCCA
TGTATTTTATCCAAAATTATATTGTGATTAGATCTATCTAGCTTATTGATTTGAGATCAA
CAATTGCCTTTTTCCTCTGTTTTCTGATTGCTATATATGTGGATAATCATCAAGGAGAAG
GTGTTGCATCTTAGTTTCCTGGTTCATACATTTCAGGCTTTGCAATGAGCTATGATATCA
GGTAATTTGGAATGTTGAAGTTGAATAATTGCGATTATACTGTACCATAAGGAGAAATCA
TTATGATTTCTGGGTTTTATCGAAGGACCACCATTTTGTAGCAGTGGCTCTATTTCCAGA
AGCAATAGCACCTAAGAAGTTGTCACTATAATTTCCAATTTGAATGTCCATGATTTTTGT
ATGTTAATAAATCCATTTACTTTCTGCCCAGAAGCTTTCTCATTTA

>Hb43251 
ACTATTACATACCATTTTTGTATATTATTTAATTATTTATTTCATCATGAACTTGGCCTA
GCCCTCCACCTATCTGTCTAGACCCTCTCTGCTTATCTATATATACATATATATATAGTC
CTGATTGCCTCCAACACAATCCAATTCATACCTCTCCATCTTGTACCCAAAAAACAACTC
ATCCCTTCTTTTCCTTTTACGACTACAGCAGCAACGAAGAGATAAAATTTAAGAAAAGGA
AAGTATGGACGGAAGCTGCATAGATGAGAGTACTACTAGTGACTCCATATCCATATCCAT
ATCCATTACCCCGAAGTCCGCTGTCTCTTCCTTTCCTCCGCCAACTAAATCTTCTGAATC
TCCTCTTTGCCGCGTTGGCAGCGGCTCCAGTGTGATTCTCGATTCTGAATCCGGCGTAGA
AGCTGAGTCCCGTAAACTCCCTTCCTCTAAATACAAAGGCGTCGTTCCCCAACCAAACGG
CCGCTGGGGCGCCCAGATTTACGAGAAGCATCAGCGTGTCTGGCTCGGTACATTCAATGA
GGAAGACGAGGCTGCCAAAGCCTATGACATCGCTGCTCAGAGGTTCCGTGGCCGTGATGC
CATCACTAACTTCAAGCCTCAGGGTGCTGAAACTGAGGAGGACGATATCGAAACCGCTTT
CTTGAACTCCCATTCCAAAGCTGAAATCGTTGATATGCTGAGAAAACACACATACAACGA
TGAGCTCGAGCAGAGCAAGCGAAACTACAGAATTGATGGGCAAGGAAAGCAGAATCGAAA
CCCAGGTGCCAATAATGTTGCTGTCTACGGGTCGGACCGCGTCCTGAAAGCGCGCGAACA
GCTTTTCGAGAAAGCAGTGACGCCGAGTGACGTTGGGAAACTCAACCGCCTGGTGATACC
TAAACAACACGCGGAGAAACACTTCCCTTTACAGAGCGGAAGCAATAGCACCAAAGGGGT
ACTGCTAAATTTCGAGGATATTACAGGCAAAGTGTGGAGATTTCGCTACTCATATTGGAA
CAGTAGCCAGAGCTACGTATTGACGAAAGGGTGGAGCCGGTTCGTCAAAGAAAAGAACCT
GAAAGCCGGTGACATTGTAAGCTTTCAAAGGTCGACCGGACCAGATAAGCAGCTTTACAT
AGATTGGAAAGTAAGAGCCGGGTCGAACCCGGTGGTTTGCACGGTCCAACCGGTTCAGAT
GGTGAGATTGTTTGGGGTCAACATTTTTAAAGTACCTGGAAACAGCGGCGTGACAGAGGG
CGCTGGTGGGTGTAATGGGAAGAGAATGAGGGAAATGGAACTGTTATCGTTGGATAGTAT
TAAGAAACAGAGGATAATCGGAGCTTTGTAACATTTTGTAATTTTCTTTTTCTTCTTTTG
GCATTTTGTGAGGGGGTTTTTACCAGGAGGAGGAAAGAGGGGAAAGGCAGGTGGTGTTAG
CAGCAAGTTGCAAAAGGTGAAATGTACATTACAAGAAAAAAAAAAAAAGCTGAACAATTA
GGTGCAACAAATTTAAATGAAAAAAAAAAAAGTTCACTGTCAAATTGTTCTGTTCATGGA
CTTTTTGATCCTGTTTCATATTTTCATGATTTCCCCAGAAAATCAGAACAAAAAAATCTC
GATGTTGACAAAACTTTGCTTCATGTGAAGGTGGGTGTGGATGAAATTGTAAATTGTGTT
ATGGAATTTTTTTTTTCATTGTATTATATTTAAAAAGAGGGGTTAGTCTGATGGGGTTGT
GATCATCATAACTTGTCTATTAGCTAAATAAGGAAGTGCAATATGTAAGCTTCATTGCAT
GTAAACATACTTTTGGCCCTGCCTTACATCCATGTGCGATCCTCCAATGGAAGCAACCAA
CTAGATGTATGTGATTGAGATTGGTGTCACTAACTAGGAAAATCAACTGATTTTTAGAGG
TCACTGGGTTTTGGCCAATGAGTAGGCTGCAAGCTGGCAAAGTGGGCAGGGGGGCAAAGC
CAAACCCAGTGAAAATATTATTCATAGTTATCTGAAACAGGCGTGATTGATTGCTCAATT
GGTGTGCCTACATCCAATTAGAGGCATAATTTA

>Hb31735 
AACGCGGTTCTTGAGGACTCGTCTTTTTTTTCTCTCTTTCTTTCTGAGCAAGTAGTAACT
CGAAAATGGCGAAACCATCCCCTCCCTTTTTTTTGTCTCTTTCTAGGCAGGTTCCTCCAG
CTCTTTTTTTTTTCACTTTAAAGAACTCATCTTCTTCGACCTGTATAAATAGCCTTCTTC
TACCCTTCCCCATCCCACGCAGAAACACAACTTATCTCAGTTTCTTCTTCTGTTCCTTTT
TTATAGCATTACATTTTTAAAAAATGGCTTCTTTTGCTCTTCATTGTGTTCTGAAACTGT
TCCTTTTAGTCTCTGTCTTCAATGTCTCTTTTGCTGCTAGAATGCTCAATGAGCTAGTGC
AAGATCAGTCTCAGCTCTTGAGTTACCACAATGGTCCTCTTCTTTCTGGTAAAATCTCCA
TCAACCTCATCTGGTATGGCAAATTCAAGCCATCCCAGAAAGCCATTATCTCAGATTTTA
TAACGTCATTGTCAGCTCCATCTTCCCAAAATGACCAGCCCTCTGTTGCTGCCTGGTGGA
AAACCACCGAGAAATACTACCACCTCACGACTTCCAAAAAGTCTACCCTTTCCATTGCTT
TGGGCAGGCAAATACTAGATGAGACATACTCGCTAGGAAAATCACTCGCAAACAAACAGA
TTGTTCAGTTGGCTTCAAAGGGTGATCAAATGAACGCTATTAATGTTGTCCTCACAGCTT
CTGATGTTGCCGTTGAAGGGTTTTGCCTCAGTAGATGTGGGACTCATGGGTCTGCTTCTG
GATCCCAAACTGGTCACATCAAGGGCAAGAACTACAAATTTGCCTATATTTGGGTTGGTA
ATTCGGAGACTCAATGCCCTGGTTACTGCGCCTGGCCATTCCACCAGCCAATCTACGGAC
CACAGAGCCCACCACTGGTTGCGCCCAACAACGATGTGGGTCTTGATGGCATGGTAATCA
ACTTGGCCAGCCTTTTGGCTGGGACTGCCACAAACCCATTTGGAAATGGATACTTCCAGG
GTCCAAAAGAGGCACCACTGGAGGCAGCATCAGCTTGCACTGGGGTTTATGGTAAAGGGG
CTTATCCGGGTTATGCAGGAAACTTATTGGTGGATTCTACTACTGGTGCTAGCTACAATG
CGAATGGAGATAATGGTAGGAAGTACTTGCTTCCTGCTTTGTATGATCCTTCAACATCTT
CTTGTTCAACTTTGGTCTAAAAATGTTGACGGTAGCGGCAGTAGGATTTATCATTCTTAG
ATTAACATCATTAGTGGAATTAATGTATACGCTACACATATATAGAGACTGCGAGAGACG
TTGTACGTAATTGATTTATTTGTTATTGTTTTTTTTTTTTTTGGCTTACGCGGATTAATA
ACAGAATAGCAAATTACTTGGTTTGCTTTTTCACTGAAAAAGGATGTCTGGGCTCTGCAA
ATATTTGCAGCTTTTGTTTTTCTTTTTTCCTGAAAAAAGAGGGGATATTGCTTTTATTAG
GTTAATTAATTGTCTAGTCCAAATTTACTACTTTTGCATACCTAAGTTTCTAGCCTCCCA
AACACACTATTGAAAGAAAACTTGGCGACCACTTTCCAGCTCCCTGGTTTTCTGACA

>Hb8367 
TTTTCAACTTTCAGACACATGCGTTGTTGCCAAAGCTTCCGCCACGTCTTTTACCCTTCC
AATTCCTTATATATATATATAGTCATAGACTGCCACAGAGAGCTCAACTCAACTATCTTA
TCCAATTTCACTTGGTTTCAGCTATACATATACACGGCCTTAATCTCCTTCAATTTTGAA
TTCACTTCATCTCTTATTTTCATCATGAACTCCTCCAAGCTTTCACCTTCATCTTCACCC
AAATCAGCTCTAACAAGATTGCGTCGCAAACTATCTCCAAGGAGAAGCGACAGCCGGTCT
CTTTGTCCTTCTTCTTCTTCTTCAACTAATTACGCTACTAACGCCACCGAAATTCAAAGG
GTCTTCAACTACTTTGACGAGAATGGAGATGGGAAGATATCTCCGCATGAGTTGCAGAGC
TGCGTGAGGACGTTGGGAGGGGACCTTTCTACTGAGGACGCGGAGTTTGCCGTCGGCTCA
TCTGATACGGACGGAGATGGGTTGTTAGGATTCGAGGATTTCCAAAGGCTGATGGAGAGT
TGCACCTCCGAGGAGGGTAAGAAGGAAGAGCTTAAGCAGGCATTTGGGATGTACGAAACG
GAGCCTGGCTCTGGAATCATTAACCCTAACAGCTTGAAGAGAATGCTGAGTCGACTGGGC
GAGTCAAGGTCTCTTGATGATTGCAAGGCCATGATTCGTACTTTTGACCTGAACGGAGAT
GGCGTCCTTAGCTTCCACGAGTTTGCTGTCATGATGCGCTGATTCCTGACGCTCCACATA
TATGGACTCTGCTTCTTCCTTTTTATTTATTTATTTGTTTATTTATTTATTTTTCTGTAT
AGTTAATAATGTTTCCTTCTAAATTCATTAATCCAAAGTTTCAATGGAATCATCTTCTCC
CGACTGTATCACCTAAGCAACAAGAAAAGGACTGAAATACATAAACATCTGTTCTCTCAG
GGCAAATTCAAGACAAGCAAATCCTCTGTCAAACAAATCTTTACCTTATTATTCACCATA
TCAAGATGGGCATATCATTCATCGATCAGCTGATCGCAGTTGGCATCTTAACATAAATTT
GACACAAATTAACTATAATTTCATGCTACGGCCGATCGAGTTGTTCAGTTGTAAATATGC
CAGATAACCATGCTGATTTGTCCCACCTTAGTTTAGAGGATCAAACAGCACCTGTATGTC
ATTAAATATTAAAGCCTTATATTCCAAAGAGTTAAAAAGATACATTATATGATTATATTA
CGATGATAGATAACCCTTCA

>Hb6403 
CTCTCTTATTATAACTGATAATTTAACTAGTTACAAAATTTACAGACTTAAGTTGTTGTC
TGTGATCTATTTATACTTAAGGAATTGAACAAAGAAATTTTGCACTTCCCTAATGATGGC
CTTTACAAAAAATGGTCCATCATCTAAATAATCAGTACCCGATTTGCCATTTTCGGGTAA
AAAAAAGGTGTCAGTAACTTCTGGGTACTAAAATTGTCCAGAAACTATCTGACCCGAATT
TTATCTCCTTAGAAATTCCAAAGAAATGAATCCTGGCTTAAAACACAATCAAAGTTATCC
TCTCCAGAGTCCAAGCTAAGTTCTGTTAATTCTGGAAAAAAATCGTTCCCAAGATCATCA
AAACCCGGGAATATACCGTAATCCGCCGGGTAATTACCCGAACCCGTATTTGCTAGCGAA
TCCAAGAATGGGATATCCATCATCAGTTCATTGCCATCTATGTGCGCAGTCAAATCTGAC
ACAACCGAAGCACACGGCGACTCTGCTTGCGATTCCGTCACAACTGATTGATCCATTAAA
CAATTATCCGACTGGGTTCTCCTCGGAGGCTCCGAATTTGCAAATCTCGCAGCAGCTGCT
TGAATCTCATGTGGAGAAAGCGATCGCCCACCAGCTATCTCCGGTGGGTTATCCGGAAAA
TTGAATTTAGCGGTGCGGCCACGTAAGCAAAAGAGTGCTGCATCAAAGGCACGTGCTGCT
TTCTCCGCTGAATCATATGATCCTAACCAGATTCGTTCCCTACTGTTTGGTAGGCGGATC
TCGGACACCCACTTCCCCCATTTTCTCTTGCGGACACCCTTGAATTTGGAATCACTCCTC
TCGGAGGGTTTCTTCTCAGTCATGCGTTTCACCATAATTTTCCAAGAAATGCTTTTGTTG
CTCTGTGTTTTAGTAGTAAGTGATGAGATTGAATGATTTTTTTAAGA

>Hb39922 
TCGTCTCCACCTCTTCTTCTTGTTCTTTTGATGTCTTCCTGATAACGAACAACAGATACA
GCGAGAAGGGTTCCACTCTGAAGGGTTACCGGCAGTTTATTTTCGTTGGTTGGAATCTGA
TGGATAACAATAACTGGAGGCCTAATGCCCAAGGTGGCGACCCTGGAATTGACACCGGTG
ATTGGAGAGCTCAGTTGCAGCCTGATTCGCGACAAAGAATTGTCAACAAAATAATGGAGA
CATTGAAGAGACATCTTCCATTTTCTGGTCAAGAGGGACTAGATGAACTCAAGAAAATTG
CTGAGCGGTTTGAGGAAAAGATTTACACTGCTGCCATAAGCCAGATTATCTACGGAAAAT
ATCTTTGAAGATGCTTACAATGGAGTCCAAGTCCCAAAAGCCCCAAGATCACAATCAAGG
GCAGTCACTTACTATGCCATTGCAAGTTAATCAGTCACGTCAGCAATTGTTATCCCAGAA
CATTCAGAATAATATTACATCTCTTGGGTTTCAAAGTTCTCCCAGTTTAACATCTGCACT
GCCTGCTGTTTCTGGTTTAACACAGACTTCTATACCTAGTGTTGTTGGCCAGAATCCTAA
CTTGCAGAGCATTTCTGGAGTTCCACAGAACACAGCAGGGAATTCAACAGGACAAGGGGT
AACCTCCAATATTTTTAACAATTCTCAGAGACAAATGGCGGGAAGGCAACAGGTTGTTCC
CCAACAGCAGCAACAACAATCCCAAAATACTCCGCAATATCTTTATCAGCAACAATTACA
GCAACAACTTATGAAGCAAAAGATCCAGCAAGGAAATCGACCACATTCACTTGTGCAATC
TCACATCCAGCACCAGCAGCAGCAGCAGCAGCAGCAAAACCTATTACAGCAAACTCAGTT
GCAATCTTCTCAGCAATCTAGTATGCAAACATCATCTGTTATGCAGCCTACTATGATGCA
ATCGGTAATTTCTGGTCTTCAACAGAGTCAGCCACCTGCTGTTCAACAATCAACGCAATC
GATGCTTCAACAACATTCACACTCAGTCCTCAGGCAGCAACAACAACTGCAACAGCCTGC
TAGCATTCATCAACAGCAAACACCAATGATGCAGCAGCAACTGTTGCCCCCCCAGCATCA
GCAACAGCAGCTAATGGGCCAACAACCTAATGGCACTAATATGCAGCAAAATCAGTTAAT
TGGACAACCAAACAATGTTGGAGACATACAGCAGCAGCAGCAGCAGAGATTACTGGGCCA
GCAGAATAACCTTCAAAATCTGCAGCAGCAACAACAACAACACCAGCAGCAGCAGTTAAT
GGTTCAGCAAAATAACCTCCCAAGTATGCATCAACAGCAATTAGGCTCGCAAAGTAATGT
CCCTGGTTTACAGCAGCAACAACAGCAGCAGTTGCTTGGAACCCAGACTGGCAACTCAAG
CATGCAAGCTAATCAGCACTCTGTACACATGCTGCAACAGTCCAAGGTTCCATTGCAGCA
GCAAACTGCAACTAATATGTTGACAACTCAAGGGCAGCAGTCACAACCACAGCTTCCACA
ACAACAATTGATGTCACAGATTCAATCACAGCCAACACAGTTACAACAACAGCTGGGTTT
GCAACAACAGTCTAATCCATTACAACTAGATATGCAGCCAAGGCTCCAAGCATCAAGTCA
AGGACCAGGTTCCTTGCTTCAACCACAGAATGTAATTGATCAACAAAAGCAATTGTATCA
ATCACAAAGACCTCTTCCAGAAACATCATCAACATCTCTTGATTCGACAGCACAAACTGG
ACATGTAAATGGAGGCGATTGGCAAGAGGAAGTCTACCAAAA

>Hb8589 
TTGGTGATAAACAGATGAGATAGAGCTTGATCTTTTTTCATATGCCCTTTTTTCATCTTT
TTCTATTTTACAAAGAAATGGGTCCAATTAATTGCGCCCTTCAGCATCTTAACAAGCAGT
CAGACATAAAGCTCAATTCCAAAAATCATCCTCCAAGACCCGTCTAAGATCCATTCCTTG
AATTTCACAGCCAACGAGGCAGAAGGCTCAATGAAAGTTATCATCCTCAACTCAAGGCCC
ATATCTTGCTGATGAATGGGATGATGCCCCCTCAAAGGGTTCTTTTCCCCCATCTATCCT
AGCAGTGTTATGTACAGACCGTTAATGACACTGACAATGTGCAGCAGCAAGACCCAACAC
AAGGAATGGAAGTTTGGAAATAATTGATTGCACACGGCAGAAATCTATTGTAGCCCAGTC
AGTCTGAAACAATTTCTTCTAATTCTGGTTCCTCAGAGTTGAATCCCTCGTAATCCAAAC
CTGTACCATTGAGTGGATCATCCTCCAGGGTACCTTCTTGATCACCATCATTATCAGGTT
CAGACAGTTCTGGCTCATCATCAACATTTAGATCATCATTTGTGCTATCCTCTCCAGTTA
CATTATACCCTTTTCCGTACTTTCTAGGTCCTGAATCTTTCTTTGCCTTGGCTTCAGAAT
CTTCACAGATGCAGGTGTGCGGGTTCTCATGAAACTCTCCCCTGCCTGGCCTAACTTCCT
TTGGCTCCCCCATGAAGCCCCGCTGGTAACTTCGCACTTTAGATACAAACACGTCCCATG
TTATGTTACCTTCGTTCAAGAACAAACGATAAAGTTTTTTAGCATTTGGGCGAATGGTGG
GTTTGTGTCCAAAATATTTCCTCCGCCCAGCTAATATTCTAGCCATATTACCGTTGTTGT
TAGTAACAAATACATCACTTTCATCACAAACAATGAAGTCAAGTGCAGCCATTCGGGAAG
AAAATGAAGAAAATGGTTCCAGCTCCTCCTTTTTGGCTATAGTCTCCTTAGTATAGAAGT
TCGGGAAGAGTGCCTTTAGAGGAGCCAATGATTCTTCCCCTTTGTATACTTCTCCAGAGG
CCACATAAATATGAACATCACTGCCATAACCCAATGCTCTCAACATGAGACCAACTTCCT
TTGGAGTGAGAGGGCATTTTCCATGCCTCCTTTCCTTGTCAGGGTTTCTAATATGTAAAG
TTTTCCACCTCTTCCGTATGGCACCTAGTTCTTCCCTTTCCCGATCACCTCCACCATAAT
AGCATCCTGAGAATGCCAGCATATCAGGTTCATACCTAAGATGCAAGGCAATAAAATGCT
TGCTTTTCATCCTCATCCTGTGGACTAATGTCTTGCCCATTTTAAGAATAGGATTTGTAA
ACTTCAAAGCATGGTAGTTAACTCTACATCTCAACTTTTGCAATTGTGTGTCCAACTTGT
TTGCAAGCATGCCTTCTCAAAAGAACAGGTAACACACGATTTTGATAACATCTCTCACTA
CACTTCCTTGGAACACGCATGTTATGTGGAGTCCAAGCTTTCCCTCTCCTTCTTGGGAGA
CTTTTTATGATTTTGACATCGTTGGATAAAGACTTAGTGAACCAATCAACATCAAAAATA
TCAGCAAAATTACTTGCATCCTTCCAAAAGGATTTTTGGTCCAGCTTTGGAACAACAAGA
GTAGCATTTAGAATACGGGCAGCAACAACAGCATCAGTTATCCCTGTCCTTTGTTGATTC
AAGCCTCCACTTGTAGCAATCAGCAAATACCGATCACGTTGAGTGATAGTGCCAGCATTT
GCAAAATTCTTGCTGGCATTACTGCATCCATAGTAGAATTTGGAGTTTCGTGAGGTCCAA
ACATCATGACCCAATCTTCCTCCAGTGCTCGGAACACGAAAAACTGGTTCTCCAATCGCA
ACATCAGCTCCAACATTTGACGAGTAGTCACGGCGAGGGTGACGAAAACTATCTGAAACG
GTAGGAGAAGGAGCGAGAATGGAGAGGAGACCGAAAAGGATGAGAAGAACTCCGGAAACA
GCTGATATAAGGGGAAGCAGAGAACGGAGATGGTTGTAATAGTGGTAGCGCCGCCTATGA
AGAGCCATTTACGGTGGTTTTGGAGAACAAGCACTTCTCTCCCTCTAAAAAAATTGTCGT
ATAGAGGGAGGGAGACGATAGGAATTAGAGGCAAAATGGATCTGCTTATACTAAGAGGCC
AGCATTGGCTGGAGATAGAGCCGGCGAGGCGTGTGGTGGAGCCGGGCGTAGTTTAAAAAA
GAGTTGCGGAGATAAAACGACGAGGATTTGATTAGACGGTCCGA

>Hb38240 
TTTCCGAAACCATTGGAACTCAGATCAAAATCAGAACCAGTTTAAATAAACTAAAGCCGA
ATTCAATTCCAGTTCGTTCATTATTCAACCCTGCATCGCATATTCAGGCCAGAACCGGTG
GCTAAGTATGGAAGCTGTTCTCCACACGAGAAGTTGAATTGAAGAAAAAAACAGAGGATA
ACAACCTTGGGCATCTTGAATTTTTTTTTTTTTTTTAAAACGTTTGCCCACTCAGACAGC
AATTGTGATTTCTGTACAAATGAAAAACAGCAGCTACAATCATACCCTTATCTTCAAAAT
TATTCTACATATCCTACTCATTAGAGGATTATATTAGCTAACAAGAATAGAAGAAAGGCC
CTTGATACAATCTTCAACCCTGCGAAACACTTCCCCGAGAAATGTTATTATGACTTCCCT
CCCATCCGCATAACTGCCCACTGCCAGTTTCTTCAGTTACAAAATTGTCCAACCTAGAAA
TGGACATGCCACACTGACAAATCTACACAAAACCCAAAGAGAATTAAAATCCACCTTCAA
CTATTTCAAAGATCTACGCCATCAGCAGGAAAGCATTTATTCATGTTGCCCCAGAACTTG
CAGCAACTCCTCCACTGCCATCTCTTAACCCTTGGAGGCATAAATTCAGTGTTCTTTGCA
CACTATCTGCAACGATTCTCAATCTTCCTTGGGTAACATCTCCAGTGGAACATCCATTTA
TTTCAACAGTTCGAATCACTCTCTGTTTACATTTTTCCCACTCATCAACACGCAACCAGC
AAGCTCTTCCTCCATGGCTTCCTTCCATGCTAAGGAAAGTCACATTATTGTTTTCCCCGA
ATGAATATCTCAACCTCACCGAGACACAATAGGGCAACCAAGCAGCACCACCAGCAGCAT
TAACATGAGGTATATGTGCAGGATCAAGAACAACAGTAAGTGCAAAATCAACAGAACTAT
GGGGCCGATCATAGTGAATATTGCTTTTAGCTGCAGATGAATTCTCAGATTTGTCATTCT
CATTTAACCCAGCATGATTTTCAAGGCACAATTCAATACGAGGTTTTTGTCCAGGAGCTA
TTTCTCCACCTTGCACCTGAGTCAATCCTTTTTTCCATGCAATCAATTTTAGAAATTCTC
TCAATACTGATATTGGCAAGGTGAGAAGGGTAATGAATGATGCAACACGAGATGCATCAT
AGGGTTCTGACGCTACACGGCGACTGAAATAGTCACATATCTCTCCTATTTCAGATTGAG
TAAGTTCTTCTTGAGAAGTCACGGAGTTCTGTTGCTGTTGTTGCTGCTGTTGATGATGAA
AGCGTTTGACACTGAGAACCTGAAGAAGAAGTTGAACTCTGTGGACACTTACAGCAAATA
CATAGCCTCCCACAAAGAAGCGCAAGGCTGGTTGTTCCTGGTCCAAATTCAAGAGTGCAC
CTTCATTGTCCTTCAAGATTGATCCTAGGATTTCTTTCAGAAGATCTGGTAACTGGGCAA
ATAGCCAAAGCACTCCAAGATACTTAAGAATACCCCTTAGAACCTTCTTAAGAGCCACAA
GAGGAACCCAGCCACCTCCATACCCTCCATCATCACCAAGACCGATAATGGCTGTATTTA
GTTCTCCTCTCACATGAGCAGGGACACCAGCACCAGGGGATCTACGTATAGGCAATCCTG
AGCTCATGACAGCCAAATTTGAAGATCCCGGAACTGCATTTCCAACCCGATTTAGAGCAG
CAACTTGGGTAGCTGCCCTAGAAAGTACTGCAGAACTAGGCAAAGTAACTCTATTTCCAT
TAGCACCTGATAGCTGAGAACTTGAACCTGGATTTGAGGGGTTAGAATTAGTTAGCCCAA
CTGTCTGTTGACCACCAGCAAAGCCCGGATCTAATCCATTCAATTCTTGGGCAACATGCT
CCATTATGAAAGGACGAAATTGTGGACAAGGAAGTGAACCTCCAACTTTTGGGCCTTCCT
TAGGTGGTGTTGCTGGCTGCAACCAAACCTGATCTCCAGCAAAGCATCTCATATCAACTG
CAAAATGCTTGCGATAAATAATTCGGATCCAGTATGGACCACGTAGCACAACAGAAACAT
CAATTGGCAACAATGAGCTAGGAACAATGCCAGGCCCCCCTCGACCAGCAGCAGCTAACA
TTGCAGTACCATGAAGACTAATATTCCCAAGAGGAACAGTACCAGTAGATGCAACGGTAT
TCCCTACAGAGCCAGAAGTTGGCTGGGTAATATTGTTAACAGAACTGCTAGGCAAAACTC
CCTGGGATTGCACATACCCTGACGGTTTTGACATAGAAGCAATAGCTGAAGTTATCCCAG
GGACACCCGGAGCAGGACCAGCTCGCGCAGGACGCGTAGCAGCTGCCAGAGCATGCAATG
GTCCTGCAGTGAGGCGAATGCAATCCAAAAGGGATGCAACTTCAGCACCATTTATAAAAT
CTTCCAGAAACTTAGTATGTGGCCATATTTGGTCAGGAGAAACGTGCATTGTGCATCCCT
CTTTACCAGATTCCCACTCAACAACAAAGCGAGCCAGCACTCCAGACCCAAAACTGAACC
ACAAACTCATTAGTCCAACTGCCTCTATTTTAAATGCCCGCCTCATCTGTTCTGATAACT
TATCAGCTGCCTCAACGCCACTTTTACCTCCAGATGGCACTTTAGCATCAGAGTTTGCAC
TATTTTCATCTGATTTCTCGTCCAGTCTTACTCCAAGGAGCTTACGCATTCCAAGGGCAA
ACATTCTAGCATTAGAAAGCCTTCGAATATCTGCTACTAACTTCTTTATGCTATCAGCCT
CAACAGACTGATAACTCAGAACAACACCTTCTGGATCATAACAGATATGGGAGTCCACAT
CAGACGTATTGGCAATACGAACTCCAGAGCCCCAAGGTGTGCTGCTGCTGCCCTTCTGAA
GCTCCCATAAATCTCGGAAGTGTTGATCATTAATTTTGACATCCCAATACATGCTTCCTG
GTCTACCAAGCCGCAAGCAAATGTGCTGGCATGAATCGCCTCGGGCAAATGGAAGTCGGA
ACCATATATTTGAGGATGCATTTCTCAGTCCAACCTCTTCAACATATGGAATCTCCAGAG
CATCCATCTGGCTGGTTAATCTGGCATGTTTAATACAAACTGAACAATGTCTAACCACAT
GTAGAAGAGCAGAGACATAAATGCTTGAAGGTGCATTTCCCTTATTTGCTTCAGCTATTA
CATCTCCATAACTGTATCCTTCATTTTTAAACATCATCTCTGACGATACAAGCATCTGCG
ATGAATGCTGCTGAGAGAGCGTTGATTCTGAGGTCTTCTTCCTCTTTGAAAATCCTGCCT
TAGAATCAATATCTTGGAGTGACGGAATCAAATTTAGCATATCTGAAACTGTACGTTTTC
TTGGATTTTTGTCAGGTTTGGAAACATTATGACCAGAGCCATGAAAGACTGCAGTGTCTC
CTGCTGCCTGAGGGGGGTTGTGGCTAATGAGCTTGATCCAGTACCTCTAACTGAACCAGC
TAGAGGCCCAGTAGGGGAGCTTCTCAGTCCACTGGGTTTTGCACCCGGTGTAGAGGCTCG
AGGGCCAGTAGACTGAGATGGAGATAATAGTCGGGATGATCTACTTCCTGATAGGGCATC
CATTGATGTCTCATTCAGCAGTCTCAGATGATCTTCATCAACTGAGGAACTAGAACCAAC
CTCCACAGAATGTGGAGATCTAAGAGAAGCCAAATCCTGATCAGATTTTGAAGCTGATAA
CTTTTTTACAGTTGTGCCCCTTCCTAAACCAGAAGATAGTGAACCATATGAATTGGAGTG
TATCGGACCTTTCAGATTGTTTGATGGATATAATGAACCATTATAATGGGAAGCTGTACT
TGAAACTTTTACAACATTGCTCATCTGAGATACCTGAAGACCTCCTTCCCACTTGGGAGA
GGGATTTCCAGCTTTAGCAGCATGAAGATTAATCGGAACAGAGCCAAAACGAGAAGCAGG
AGATGCATTGTAAGATGTAAGATTCTGAAGAGGAAATGAAGGTGCTGACGCCCCTTTCTC
AAGTTCAAATACTTCATCAACAATAGAAGAAAAACTTGATATAGGAAATCCAGCAATTTG
CATGGGACCCTCGAGACTGAATTCAGAAAGAAGGCTGTGTTCAGAAGTCTGATTGGAACC
CCCAGCAGGTAAAAAGTCAGTCAATTTTCCCCAGTCAAGTAGGCTTAGATTCAACTCATC
TTCAAACATCTGCATCTGGTTGACATCAACTTTTTTTATGCGCATCACATGATTGGAATC
ATTAAAAGAATGACCTTTCCCAGACGGATCAGGCTGAGTCTCCAGCAACTTGAACAGAGG
TTTGAAATCTTTATCTAGTTGCACATGCAGAAAATAAGAACTCCCACAATCTGGAAACCC
CATTACCAACATGGTAGAACCATTCAAAAGGCTTTTAGGTAGTTTTACAATAGTGAAACC
CTGTTCATATACCTCAAGGCCAAGAAACCTGCCAATAGATGCAAATAAATGCAAAATGCT
TTTGCTTCTCAAGCTGATAAAAACTTCAGCAGCAGTCATACTTCCTTGATTTAAAGCTTC
TTCATATTCTAGCAATGTTGAGGAAGTAAGCACACTTTGGGATGAACTGAGAAGAAAG

>Hb27521 
ATGCTTTGAGTAGCATCCACAATATCAAAGAAGCAATACCCGAAATATGGGAGGGTGAAG
GAGAACAGCAAGAGCAGGTTATCCAGCCCAGTGCTGTTGAAACAGTGGTCCTCGCTTAGG
TTTCTCTTCAGTTCACACATACAAAAATCCTGGTATCAAGCGGACTGTATGGTAAAGGCT
AAAAGAGTGGGAAAATAGTAGATGATGCTTAATTCAAAACCACCATGCAGATTTCATAAT
AAAACCTTATCAGAGGAGTTAAAAGCTCATTGTATTTGACATGTTCATGCAAAAAGCCAA
ACTCATAGTTGGTGGCACTACCGCACTAAAGAAAAGGAAAATATGGTTACAATTAATCTA
ACAAGGCTCTGTTCAGTTGAGAGTGTAACACACAGTATTTGCATTTATTTTCACATAACA
ATAGTAGGTGCACTTTTATCATGAGCCGACAAAGCATTGTTTTAATTTCTCTGAACTAAA
ATGGATGATGTTTCAGATACATGGTATTGTAAAAAACCATTCCACGATCAAAAAGGACAT
AGATCTTAAGAAAATTGGGATGCACAATCAAGAAATTGCAGTCCAGTATCGTGCAACATA
ATCTGTGAGCACGTAGATCAGCCATCCAACGGTAGCTCACCACAATTGATAATCCTGCAT
GGTGCTCGAGGGTTATCTGACCTGCTTGTCTCTACAGATTCCAGTTTCCGAACAACATCC
ATTCCATCAATGACATTTCCAAACACAACATGACGGTTGTCCAACCATGGAGTCTTTACT
GTACAAATGAAAAATTGGCTTCCATTTGTATTAGGGCCTGCATTAGCCATGCTCAAAACT
CCAGGTCCAACATGCTTCAGATCAAAGCTCTCATCTGCAAAGCTAGAACCATATATGCTA
ATTCCTCCAGTTCCATTGCCTTCTGTGAAATCCCCTCCCTGGATCATGAAATCTTTAATA
ATACGGTGGAAAGAGCATCCTTTATAACCATATCCCTTCTCTCCTGTGCACAAGGCACGG
AAGTTCTCAACAGTTTTTGGGACAACATCTCCAAAAAGGCCCATCACAATTCTACCTGCA
GGTTCACCTCCGATATCAACATCAAAGAAGCACTTGGTTGTAACTTTTGCTTGCAGCTCA
ACATCATTTGTCATCGAGTTGACGCAGGCCATTCTCCTTTGCTTAACAGCAGGCGCTTTA
AAAAGCTGTGTGATGGGGACACTCAATGCATAGTGAGATCTTGATGTCAATGCTCTTCCA
GCTAAACTCAAAGTTGCTTTAGATATCACAAATGGCCCACTCAGATTTGTAACATCTAGA
CCAAGATTACCCTTTTCACGTGAGCTACTTGATCATTCTTTATCCAACT

>Hb34824 
TGGCCCCTCGTGCCTCCTCTTGCTTTCCTACCACTTATCACGCAACTTCCCGCTCCTGTC
TCCACTCTTGTCCTTTATAAAGCCGCCTTAACTCCTCACCATACTCATTAACTCTCACAC
TATTCTTTCCTCCTTTCTTCTCTGCGCACAACGCCAGGTCTTCACCCTCTTTTTCTACCT
TCAGATCGATTAACAGAGGTTCAAAAACATTCAAATGGCTCTAGAAGCACTCAACTCTCC
AACCACTGCAACCCCATCTTTCCAATTTCAGGATTCCGGCAGTCTTCACCATCTTCGTGA
GCCATGGGCCAAGCGCAAGCGCTCCAAGCGTCCTCAGCACCAACCAACCGAGGAAGAGTA
TCTCGCTCTCTGCCTTGTTATGCTTGCTCGCGGTACCACCGCCTCAACATCTGCCTCCAC
CGTCTCTTACCGCCACAGCTCCCCAACTCCATCTCCTCAGCTTCAGGCTTCCACGAATTC
AGAGGAGAAACTTACCTATAAGTGTACTGTCTGCAACAAGGCCTTTTCTTCTTACCAAGC
CTTAGGTGGACACAAGGCTAGTCACAGAAAACTCGCAGGACGTGGTGACCAATCAACTTC
AAGTACCACAACTAGCTCTGCCAACGCCCCGATATCTAACGGAAGCGGTAAGCTTCACGA
GTGCTCCATCTGCCACAAGTCTTTCCCAACTGGACAAGCCTTGGGCGGACACAAGAGGTG
TCACTATGAAGGCGGCGCAGGAGGGGCCGAAAAGAGCGGGATGACTTCAACTTCTGAAGG
TGTCGGGTCAACCAACACACAGAGCCTCAGCCAGAGCCACCGTGGCTTTGACCTTAACCT
CCCGGCCTTACCGGAGTTTGCCGCTGATTTCTTTATCTCCGGTGACGATGAGGTTATGAG
CCCACTGCCGGCTAAAAAGCCTCGCCTCTTGGTGGAACCCAAAATCGAAGTCGCTCAAAG
TCACTAGGAAAAGTTTAGGACTTCTACAGTGTTATTTTTAGGAAGGACATGAATTTAGGC
GGTAGTTTTTTTTTTTTTTTTTAAGAATTATTTTGTGTACATAGCAGTTGAATTCTCTGT
ATCGATTGCTCCGTTGTCAGACTTGATATTCGATTCTATTCAATTCATTGTTTTATATTT
TGAAAATTCTT

>Hb36621 
TATCAACAAAACTCATAAAATGAAAATGAAGATTCAAAGCCTCTGTATAATCCTCCTCTT
CATCTTAGCTGAGACATCTCAGCCACCATTCTCGTGTGATTCGTCGAACCCATCAACAAA
ATCCTACCCCTTTTGCCAAACCTCACTCCCCATAAGCCAAAGAGTCCAAGACCTTGTCTT
TAGGCTCACATTGGATGAGAAAATCTCCCAACTTGTTGACACTGCACCTGCTATTCCCAG
GCTCGGCATCCCTGCCTATGAGTGGTGGTCTGAAGCATTACACGGTGTTGCCTTCCTTCC
AGAAGTCAGCCAAAGGCAAGGCATCCATTTCAATGGCACCATCGCGTCCGCCACTAGCTT
CCCTCAAGTCATTCTGACTGCTGCCTCATTTGATGCCTATCTTTGGTATCGCATTGGTCA
AGTGACTGGAAAAGAAGCTAGAGCCATATATAATGCTGGACAAGCTATTGGCATGACGTT
TTGGGCACCAAACATCAATATATTTAGGGATCCAAGATGGGGGAGAGGGCAAGAGACACC
TGGAGAAGATCCATTGGTTACAGGAAGGTATGCAGTGTCATTTGTGAGAGGCGTTCAAGG
GGACTCTTTTCAAGGAGGGGCTCTTGGGGAGCATCTTCAGGCATCAGCTTGTTGCAAGCA
TTTTACTGCTTATGATTTGGACAAGTGGAATGGCACTAATAGATTCATCTTTAATGCTCA
AGTCACATTGCAAGACTTAGCTGATACATATCAACCTCCATTTCGAAGTTGCATACAAGA
AGGAAAAGCTAGTGGGATAATGTGTGCTTATAATCAAGTCAATGGAGTCCCAAATTGTGC
GGATTACGATCTGTTATCTAAGACTGCTAGAGGACAGTGGGGATTCCGAGGGGATATGCT
AAATCACCAGAAGATGCGGTTGCAGATGTGCTTAAAGCGGGGATGGATGTCAACTGCGGT
AATTATCTAAAGAACTACACGAAATCAGCAGTAGAAAAGAAGAAACTGACAGAATCTGAT
GTAGACAGAGCACTTCACAACCTCTTCTCCATTAGGATGAGGCTGGGACTATTTAATGGC
AATCCAGCTCCACTACCTTATGGTAACATTGGTCCAAACCAAGTTTGTTCTCAAAAGCAT
CAGGATCTGGCCCTTGAAGCAGCTCGAGATGGCATTGTCTTGCTGAAGAACTCTAATCAG
CTTCTCCCTCTTTCAAAATTAAAAACAAGATCCCTTGCAATTATTGGCCCTAATGCTGAT
AATTCAACAATTCTTCTTGGAAATTATGCAGGTCCCCCGTGCAAAACCGTTACACCATTG
CAAGGATTGAAGGGTTATATTAAGAACACTAGGTATCACCCAGGTTGCAGCACAGTTGCA
TGTTCCTCAGCTGCGATTGACCAAGCGGTAAAAATGGCGAAAGGGGCAGACCAAGTGGTA
TTGGTTATGGGGCTTGATCAAACTCAAGAAAGGGAAGAACAGGATCGCGTTGACCTGGTA
CTCCCTGGAAATCAGCAGAAGTTGATAACCAGTGTTGCACAAGCTGCAAAGAAACCTGTT
GTTCTGGTGCTGCTTTGTGGAGGACCAGTAGACACATCTTTCGCCAAATATGATAAGAAC
ATTGGAAGCATTTTGTGGGCTGGTTATCCAGGTGAAGCTGGAGGAATTGCACTTGCAGAA
ATCATTTTTGGTGATCACAACCCAGGAGGGAGATTACCAATGACTTGGTATCCTCAAGAG
TTCACCAAGGTACCAATGACAGACATGAGGATGCGGTCTCAACCATCTTCAGGCTATCCT
GGCCGCACTTACAGATTCTACAAAGGCAAAAAGGTTTTTGAATTTGGTTACGGTCTAAGT
TACTCAAACTATACTTATGAGTTTGTCTCTGCTACACAAAACAATATCTACTTGAGATCA
TTAGGTGACAAAATTGTTGAAAACTCAAACCCCATAAGTTACAAGACAATTTCAGAGTTA
GGGGCAGAACTCTGTGAAAAAAGCAAGTTTTCTGTTATTGTGAGAGTTAAAAACCAGGGA
AAGATGTCAGGCAAGCATCCAGTATTGTTGTTTGTTAAGCAACCAAAGCTTGGAGAAGGG
AGGCCAATGAAAAAGTTGGTTGGATTCCAAAGTGTGAAACTTAATGCAGGGGAGAACGGT
GAAATTGAATATAAGCTAAGCCCCTGTGAGCACCTAAGCAGAGCTAATGAAGAAGGTTTA
ATGGTGATTGATGAAGGGTCTCAATTCTTGCTTGTTGGAGATAGAGAGTATCCAATTAAT
ATGACAGTTTGATACTAATAATCGATTTTTCAAACATTATGGGAAACTAGAGTCCTGTTC
AAGCATAAAGGTTGGGTTCCATCAGTGGACTGCCAATCAAATAATGTCATATTTTTTGTG
AAGCTGTCCTAAATTGAATTCCCTTGTTTTGCA

>Hb35621 
TTACCAAGATAATGCAAAATTTAATGAACCATGATTAAAATGAAATGATAAGATGACAAT
TGCCACTACTTATTTTGTATTTTATGCCAAATGTTTCAAAATATAGATTATACTCTAATT
ACTAAAATCTCTCAATCCATGTCCCCAATGCATCCACACTGCCATTTGAGCGACTAAAAC
TGCCAATTTAGAATGGATGTATTTTATTCCTTGCCCTGGTGGCACACAACCACTGCCTTG
GTGTTTCAAGATCATCGCCTGTAATTGTTGGCACATGCCAACTACCATTTTCAGACTCCT
GAACGACGGTTGAATAAGGCGGAGGCATGTGTAGAGTAAGTCCACTTCTTGATACAGAAA
GTCGAACCTGATGCTTTTCCTTCCATCTTGGAAAAAAGGAAGTCCCTAACAACTGGAAAA
GATGGTCCCTCATCTCATCATTTGTCACCAATAAACAATTACAAGTAACAGCAGCATATA
ACCAATACCAATCGTCATTTGAACCAACAGGCGTAGCATAAAGGGCACCAGACTTTTTCC
AAAACTCTAAAAACTTCCTGTTGTTAGGATTCCGAGCTGGACCTCCAGTCACACGACTTG
TATGCAAAACAATAAGCGGCAATCTCTTTGATGGGCTCATTTGACGTAACTTACCAGCCA
CAGTATTAAGCTGGTAAAAGCTGAAAGTCTTTTGATTGATAAGACCCAAATTGGCGCCAT
CTACAACTGCATCAAATGGACCATGCTGCTGCAGCCACTCCTGGAACTGAACAAAGTTGG
ACTTAACCTCCCTTTGGCAAGCCAAATTGGATAATGAGGTAGCAAAGTTTTCTGTTTCTC
CTGGATCTATGTCAATGCAAACAAGCTTCTCCCCACAAGAATGACAAACACCCTTCTCAT
CAATTTGAGTCCTCACTGCTCTCCATCGACCACTCCCCAACCACCCTTGCCCATGCCAAC
CTCCACCTCCCATCACAATTCCTTCTCTTACCTTGCTTGTGTCCCAATTCTCCTCTCCAA
TTTTCGAAGCATCTTCAGACTTGAACCAATCCTCAATAACGCCAACAGTTGAATCTGTAA
CTTGCCTCACAGTGGCTCGCAACCGATGCAGCATCTCATACACCTTGTCTGCCCTCTTCA
CATCAGCACTAAGTTTTAAGAGAGCAGAAAGCTCAAGCTCTTCAGGCATCACCCCAGATT
CAGCCATGTGTGCATCAACTTCATAAGCTCTATCAGCCATCCCCTTCTTACAGAATCCAA
ACAATGCTGGTCCATATGAACGCAATTTTGGCAAGATATTAAAACCTTTCATCTGCTTGA
CCAAATCAAAAGCCATTTCTGGGTCTTCCAATGCAAGAGCCAGTCTTGCTGCATTTGTAA
AAGTAGCTTCACTTGGAGCAACTTTATCAATAATCATCTGCTGAAAAATCTCAAAACCTC
TGTTGTTACATAAACTTGAGGCATTTTCGTCAACCCCATTTCCATTCAATTTGACAGAAG
AACACAAATAGAGCAGCACATTGTAGTGGTGTTGGTTAAGCTGGACTCCATTGCTTCGTG
CCTCATCATACAAGTGCAAAGCTTGAACAACATCACCATGCTTTGAGCACATATCTAGCT
TTATTCTAAGCACTCCCTCAGGTGATTCCCACCGCACTTTCTTCTTTGATTTGTTTGAAA
CTTTATTTGTAGCCATCGCAGAGGATTCATGTATCTGCTGTGTTACAGAGAAAGCAGAGC
AGCAAAGATGCGCCCTTCTGTCCATAGGGAGCTCATAGGCTTGAATATCATGAACTGGTT
TGGCAAATAAGTAACTGTGGTAACGGAGAAGTGGACGGTGAAAAGTGAGGGAACTATTTC
GAAAAATCGATAAGGATGGCATTTGGATGAAGAATAAGAAGAGAGGAGAGGTTCTATTAA
AAGGGGGTGCCAAAGAGCTTCCACACAGCATCACTAACAGATACTTGTTCCAGTTGTGTT
CACAAAAGCTCAAATTATAATTGAGAGCTATTGCTAAGCTGTTTCATCTGACTACAGAAA
CTAATCAAAACTGAGGTCTGAGGAACTTAATTCAGCTTAGTTTCCATTCTCTAATTTACT
TCTCCAGCAGAAGTTAACAAGCACTTGTCCTCGCTGAGATGGATACAAATTGTGAAGAAG
GGAAATAAGGAGAGTTTCTTCTCAACCGGAGAAGAAAGGAGAGATTGAAAGCATCAAGAC
GAATGAATTTTGGAGCATAAACTCAATCGCGAACACAAATTCAGTAGAAAGAATGAAGGC
TATGATTTATGAAGCTCTCTGTTCACAGCAATTTCTTCTTCAATGGCCAAAGGCTGTGAG
CGTAATGTGGTGGGCGGGAGAGTGGATAAA

>Hb32014 
AACATGAAACTTGAGAGAATCTCAATCCATTTCATTTACTAGACAGAGAAACGAATTGAC
GACGCAACCAACATGAGAGTTTTTGTTCAGAAGTCACCCCATTTCTGGGAAGTTTACAAA
TTCATGGTAGTTTACAAGCACAAAACAGGCGAACAAAGTATCTTTTGAAGTATCATAACC
ATAATAAAACAAATGTTTCTTGTGTAAGGTAAAGAACCCTACCTGAAAATCTCCTCTAGT
ACAAACCTGGAACCCATTCCCCTTGTGCACGGCTACTTCTAGTCTAATGTTTACAAACTC
ACATGTGCTACAGGGACAAGGGTTGGGTTAGCAATGTACATATGTTCTGCTGCTATCTTA
CGAGGTCACAAGAGTTGTCTTCAGAAGTGACGTCATTGCTCTGGCAATCTCTTCCTAATA
TAGATTCAGACATTGTCTGTCGAACAAATTGTCCCTTGACACGAGGTCGCTGTTCTGCCA
ATTTTTTCCTGCTTTGATATCGGACCCTTTTCTCAAAACATCTTTCTTTCCTCTTTTGGC
GAAACTTGGACAATGCAGCCACTCTCTGTGCAACTCGATCTTCATCTAATGCATTCCCGC
TGTTTCTCCCACTTATGCCACCTGCTCCATTATTTCCAGCTTCCCTATTGTCACTTTCCA
TGTTTGTCAGTCCATTATTCAAAGCAGTGCTGCTTCCATTTTGCCCATTACTTCCATGGT
TACTCCCTGAGACACTCCCATTCATACTGTAGTTTCCAGTATTGTCTTTGGTTCTCCCAC
CAAGCACATTTGACGATCCACATTGTGGAGCAACTGCTGCCATGTTCTTCAGTGAAATAT
CATCATGGTCTGGCAATGATTGATGCTGCTGAATATTGTGGACATGATGGTGATAATGGT
GGTGGTGGTGGTGGTGGTGATGGTGCTGGTGCTGGACTTCAACTTGCTGTTTGGTATCCA
TAAATGGTGCATGAACAGTGTTAGACCCTACATCCTCCACCTTACCAGGTATCACTTGCT
GAGGAGAACAAATACGACCATTCTGCACAGGCTGAAAGGCAGAAGACTGAAATGATTTGA
AAGCTGATGTGGACACTGACTTGTCATTAAAAGCTTCGGGCTTAGGGGTGACATTTTTAG
CTGTGGAAGCCATGTCATTGTTGTTGCTACTACCATTAGACTGCTGATTGAGAACATCAG
TTAAATGAAATGGAATATTATGCATAGTCTCTGTCTTCATTGCAACTGAACTATTATCAA
GTGGAGAACAACTTCCTACATTCCCTATGGGACCCTGATTAGCAGAAGAGGCAGTATTAT
ATTTTGAGAATGGTGACAAATCTGAATGTCTTAAAACATTGCGATCATCATTCACAGCAT
TTCCACAGTCTCTCACTCCTTTCAGCCTTTTTAAAGTTAATTCAAGAGATGGCAACTCTC
CAGAATCACAGCATGATTTATCTTTGAGTTGAGAGACGTCAGTACCAGAACTACCAAATT
TTTTGCTTTCAACATGTGGTTTGATAGAATTGGCATCTGTACTAGCTGTCTTTGGAGTTT
GATCCTTCAGCTTGGTGAATATATTTTCATTGTTAGGTTCCGACTTCCCATTCTCAAGTG
GCTTAACATACATCTCAGAAATTTCGCTTTGCCTTATGCTTGTGGGGTAGGGAGAGAAAT
TCTCACATTGACAGTCATGTTGTAAACCTGGATTGCTAGATGCTCCAATTTCCAGGTCTT
TGCCCATTGCAATATCATCATGTTTGTCGTCCTTTTGCTGGCATTCTTTTGCTTCAGTGA
CATGCACCCATCTGTTACTAAATGTTTCAGCCTTTGTATGGATCACCTGTGCACAAGTGC
TATCAGGAGCATCAGCTAATTGAAATGACGGTGATATTGGTCGAGGGCTGTCAAATTCAG
CTGTCCTTTTTGTCCATGAACTCTGTGTGCCACTTCCCTTATCACTTCCATCCTGATTAC
TCAGACCATAGCTCCCATTGTCGTAAAGCTCATTGCTGCTGTCAGAATTGTTTCCAGACT
CTTCATTACTTATTGTCTTCATACTTATTGTCTTCGTGGATTTTTTACTTTGTGTCCCAC
TTTCACTTCCACTACCACTAGAACTGTGGCATCTCCTCCAAACGTGTTGCCATAGGTTTT
TAAGTTCATTCTTCCGAATAGGTTTCACTAAAAAATCAACTGCACCTTTTGATAGACACT
TAAAAACTATACCCATAGAATCACGGGATGACATCATTATCACTGGAATATTCTTGAGAG
TTTTGTGGCTCATAATCTTACATAAAAGGCCAATTCCAGATAAGATAGGCATGACTACCT

>Hb43651
ACACATGCCCTGGAGCCTTGCATAAGGTGTAACTGATTAGCCAATGCTTTATGGTGGAAT
AATTGACACTTAGCAATGAGTTCTGAGAATGAAAGGGACTGCTTTGCATGGGCAGCTAGA
GATCCATCTGGAGTTCTATCACTGTACAAGTTCAAGCGCAGGACTGTTGGGGAAGATGAT
GTTTCCTTAAAAATTACACATTGTGGAATCTGCTATGCTGATGTTATTTGGACAAGGAAT
ATGCATGGAGATTCAAAGTATCCCTTGGTGCCAGGACATGAGATTGTTGGAATTGTAAAA
GAGATTGGTTCCAATGTGAGCCGCTTCAAGGCTGGTGACCGTGTTGGAGTAGGCACTTAT
GTTAACTCATGCAAAGAATGTGAATATTGTAATGACAGACAAGAAGTTAATTGTGTAAAA
GGGGCAGTTTTTACTTTTAATGCCATTGATGTGGATGGTACAATCACAAAAGGAGGATAT
TCTAGCTACATTGTTGTCCATGAAAGGTACTGCTTTAGGATACCAGATGATTATCCTTCG
GCCTTAGCAGCACCTCTGCTATGTGCTGGAATTACTGTTTACAATCCCATGATGCGACAT
GGGATGAACCAACCTGGTAAATCTCTAGGAGTGATTGGGCTAGGTGGTCTTGGTCACATG
GCAGTGAAGTTTGGGAAGGCTTTTGGACTGAAAGTAACTGTTTTTAGCACAAGCATTTCC
AAGAAAGAAGAAGCCTTGAGGGTGCTTGGTGCAGACAATTTTGTTGTCTCATCTGACCAA
GACCAGATGAAGGCACTCTCTAAATCACTGGACTTTATAGTTGACACAGCATCTGGTGAT
CACCCATTTGATCTATACATCTCACTTTTGAAAACAGCTGGGGTTCTTGTCCTCGTGGGG
TTTCCAAGTGAAGTCAAATTCAGTCCTGCAACTCTCAACCGGGGTATGAGAACTGTGTCT
GGTAGCATTACAGGTGGTACAAAAATGATACAAGAAATGCTGGACTTTTGTGCTGCTCAT
AAAGTTTACCCCAAGGTAGAAATAATCCCTATTGAGTATGCAAATGAAGCTCTTGAAAGG
GTAGTAAAGAGAGATGTGAAGTACCGGTTTGTGATAGATATTGAGAACTCCTTGAAGTGA
CTATGGAAAGCAAAGAGGAATATTTCTGCTCAAATAATAAAAGGGTAGTTGATCGGAAAA
TTCTTCATGGATCTCGCTGGCGATTAAACTTTGGTGGTCTTGTATCATATATAACTGCTT
AAGTTAAAAACCTGGCTTTCTATGTTGAAGAAAATAGTCTCTAAAGAATTTGGTCAAAAG
AAGTCCTGGTGATTGAACTTAGCATCAAATGTTCAAATAGCTACTTTCCTCTTTTCTGTG
TTTAAAATATTAGGCAAATAAATAAATTGGCCAGCATTACTGAAAATATTATTA

>Hb2833 
CAGAGTAATTAAAGGGCATAAAATTCTAATAATTGCTCGTAGCAATCCCTCCATACATTT
TAATTACATATGATAAGAAAAACATCACACTTTATTGAAGTAGTGCAGAGTACAGTTCAT
AATCACATAGAAGCCTGCACAAATCAGGCCTGACCAAAACAAAACATTATTATCGCGGCA
AAGGGATGAACCAGATGCAACAGCCAAAGTCTGCTGATCTAAGGCACCCAGATACAGAAC
TACCAAAGCAACCTTACACACAAAGGACTTGAATGAAAGGAAACACACAAGATCCGGATC
CTAAGAAGAGTTTGAAGTTTCAAGCACTACCACTCTTTATTCAGACACTACTACACTTTA
TTCAGACACTTGCATCCAAGATGAATTATTAAAACAACAGACTAATATATGACTTACAAC
AAAGTAAACTTTATATGACAGAAACACTGCAAACTTGGTCGAGGGATCGTGGATCATTAT
ACCATCAAACAACAAAGGACAAGAGCTAAAATACTGCGCATGGTTACATCCAGCAAACAC
AGAACAGGGACTGGACTTGATGTGCAATAGAGTCGCCACAAGTGAAAATCTAAACTAAGG
CTTGGTAACTGTATTCTCAAAAAAACCATGGCAATGAAAGAGGAGGCCTCCCATCAACGG
GGGCTAAACAGTTACAACAAGCTTTCCAACTGAAGAAAGCCTGAAAAAAATAGGAAAGAG
AAGTGATCTGCCAAAGCTCCCAGGAAAACAACCAAGCCAGAGTTACTAGTGGAATTGCTG
ATGGGCCAAAAACCTATGCCGAAAGCTGCTACCTTGTGAGCTCGCTAAGAGAACTTAATC
CTTGTACAATCTATCAAGTCAACTGGAATGCTTGAACTCCTTAAGGCAGAGTCCATGGCG
TTCAATTCTGTCCTGTTCGAGTCGAGCAAGTACACTTTCTGTTCCCCTCCATGATTAGGA
AAGGATATCACATCTCCACAAGCTCTCCACAAGCAGCTCAATTGTGCTGCTGCTGATAGA
ACTGCAGTTTTGAAGATTCAAACCCACCAAGGTCCTGCCCAATTTCTTTAGGAAAGGGAA
GCTCTTATTTGATACTTCAGAACAACCAGAGAGGGAAAGGACTTGAAGATTGAGCTGATC
TGCGCTAGACAGGACTGCAATTCCACAATCAGACACTGCACACTTCGACATATCTAGATC
ACTAAGAAACAAACAATTTTTAGCAATTGACACCAAGCTGGCATCAGTAATCTTCCTGCA
ACCATCGATATTCAGCAATTCAAGAGTTCCACCATGTAGCCCAGCCAAGGCTGAAACTAC
TTTGTCGGTCAAATTCATGCAGCCGCTAAGATTCACATTGACAAGTCCTGCCTCACAACT
CTCCAAAAGTGGGAGAAGCCCTGAATCTGTAATTGCACAGAGGCCACTGAGATCTACATG
CTGAAGCTGAGGGCACAACTTGCCCACCAAAGCCAAACTAGCGCTGCCAAATCCTGGGCA
GTTTCTAATGGACAGGGTCCGAAGAGAGCTACAAGGAGAGGACACTAGCATTCCTGACGC
TACATCTTTAATTCCCATGCATTTCACAAGGCTAAGAGCTTTCAACTTTGTCCGGCAGTT
GGAGATTGCACCAACAATCCCTGATTGGGTAACCCTGTTACACTCTTCCAATTGCAGGCT
CTCAAGAGATCCTGCAGCTTTGACAAAAGAGATCAGCCCATTGTCTGACACAAAGCAACA
TTTACGAAGGCACATCTGCTTCAGGTTTGTACAGCCCTTTGCCATTGTTTCAAGACTCAC
ATCTGTTATCCCCCGACAAGAAGAAACTGTCAAAGACGACAATTTCTGCAAACCTCGAGC
ATTACCCATGACCCAAAAGCCCTTCTCACTCACATGCTGTAGACTACTGAGGACAAGATT
GGTAACAGCCTTTCCATAGTGCCCGATTAAGGCAAGAGAGAAATCTGTGATGCTCAATGC
CTGAAGCTTCACTCTAGTTAATACAGATGTAGATGATGACAATAAAGTTGATACTCCATT
ATCCCCAACAAGAGGGCAGTCTTTAATAGAGATCGACTGCAGCTTGAGACAATACTTCCC
AATAGCTTGTAAGCCCTCATTACCTATCTTTGGACAAGATTCAATGTTCAAAGAATTCAA
GTTAGGACAGTTCTCAGCAATTGCAATCAAACCTTTGTTGGATATTGAAGGACAATTGCA
AAGGTCAAGCTTTTCCAACAAATGGCATTCTTTGGCCACCTCAAATAGACCTTCATCCCC
AACAGAAGGCACATCCCACATAGAAAGAGCCCTCAAAGATGGGCAACCACGAGCTATTGC

>Hb18085 
CTTCCCAAATAAGTAGCATCACCAATTTCATTTCAACTGTTGTAGCATTAATCGAATGAA
AAGTAATACTGTTTACCTAGAGAAAAACGTTAGGATTGAACAATACAAGCAGCTGAATCA
AGAAATTTTCTTTCCTTTTCTTTTTTTTTTTTCGTTGTTAACATTCACCGTATACATCAA
ATGTTAAGCAGGGAAAAGAAACAGTACCAGTTTTAATCCACCAGCGGGGATAATTACCAT
GCATATTGGGAAGGTTTAAACCCCAAACCCCTCCAAATTTGGCAGGATGATCTTCATTTC
TTAGCCAAACAATATACCAACACCTGATTGGTGATTGCTGATTGTTGTAGCCATCCCTGA
ATTTTTGCAGGGCCTGTCTTATTTATGGATAGGACAGACCTGCTCCTCCCTAAATAAAGA
TGTTCCAATAACTATTTCAGTTAATTTAATGAAACATCACATTCCAGTTAACAGCAACGC
TTCTCAGAGTACGAAGTGCCTAACTTGCAAGAATGTGTCGAGCAACATCATTTCCGGTTT
CCTGTCCAATCATATACAAATAGACAGGGAAACAACAACATATTTCCTATTCCCAAACAA
TAAGGAGTATTCCTCTTCAATTATACAGTTGTACAGCCAACCATTTGACGGAGTTCTGCT
GCAACAACAGCTACCTATCCTTCTGGCAAGCAGATCAATAGGAAATAATATTACCTCAGT
TTGTGACTGGCAGCTATAGAATTTTCCTTTCTCTTACTATATTAGTTAACTCAGTACTTA
ATGGACCGCCACTACCAGTAAAAAAGCTCAAGCATTTGTCTCAGCTGGAGGCTTGACAAG
TCCAAACCTACTTCCTCTGCTTCTGCTTTGAATTTTGACTATAACAACCTAAACTGAAAG
CACATTTACATTCATCTAATCCAGGGGAATTGCTGGATTAGAACTTGCACAAGCCACAAG
CATAAGATTAATCCACGATTTAATTCCTCATAAATGAACAGATCATAGAACTCCACAAGA
AATTTAAAAAGAAAGAATAAACACAGTCGAAGCGTAAATTTGTCATCTTTTTCTGTATTT
TTCATAGTCTAAATAGCATCAGTAAATATTAGATCCAACAAAAGAATATCAAACAAAAAA
AAATCCAAATGGGAAATCAAAGCCCAAGAATAATACAGATTCAATAAGAAAAATCCTTCA
ACTCCTGTAGAAGAGCCTCCTCTAGCAAAAACCGGGACTCCTCCATCAACTCAGGGCTTA
ATCTAAACATAAGAACGCAGAACTCCATCTGATTGAGTGCGCCGTCACCATCAAAATCAC
CTTCCTTTAACATACACCTCAAATCATCATCACTCAAGTCTTGCAAACCCAATAGAGCAG
AATTTCTTTTCAGACTGTCGAAAGTGATCACACCCTTTTCACTATCCATCAGAAGATTGA
ACCCATTGCATAGCTCCCCGATTAGGCCATCGCCGCCAAGCTTGTGGGCCATAAGAGGCA
GGTAGTCATGGAAGTTGGGGGATGGGTTTTGGTTTTGTGAGGACGCCATCTATGAAGTTG
GAGATAATATGAAAATGGAGAAAAATAGAGATATAATTGGAGAATTGAGATGTGGGTTTT
GCTGAGGATGAGAAATGAATGGATGGGTGCGTCTATAAATAGGTGGGCAGATGGTATTTC
CGAGATGGAGAGGCCATGGAAGACAACTAGGATACAGGTAAGGAAGGAATGTCAAGACCA
TTTTCTTGGAGCTGTACATGGGCTTCTAGGAAG

>Hb36682 
TAATAATTGTAATCTAGACCCAGTTAGGCAGGAGTTATTGTCATCCTTCTTCTCACATTA
CCCCAGAAGCATTGCCCCTCACAAAACTGTTGTATGGCAGACCCCAACCCAACCATGTTA
CAATTTCCTCTATTCTGTCCCCACTTTCTAATTTATAAGCCTCACACCCTCTTCCCAACC
CCTCCTTAAGTCCTTCACCTTCTTCAATTTCCTTGCCTTTTTCCTCTCATCACTCTCCAT
TTTCATCTTCTACTCCATAAGAAAGAAACTTGAACAATGTGCTCCTCTAAATCACGGCTG
TACCGAGGTTCCAACATTATTGCTAAAATTAATGGCCGCCCTGTTCTTCAGCCAAAATCT
AACCAAGTTCCTAGCTTGGAAAGACGTAATTCACTTAAACAGAATTCCCCAAAATCTCCT
ACTCTGCAACCAATGCCAACTCCTAATCCTTCTTTGTCTCCTCCCATATCTCCCAAGCTA
AAATCACCTAGACCACCTGCACTAAAAAGAGGAGGAGGGAGTGACCCTAATGGCTTGAAT
TCCAGTGTTGAGAAGGTTTTGACATCAAGAAACACGACCAAGGTGTCAAGTACTGTAAAG
AAATCAAAGAAATCCATTACTGGTGGAGCTACTGCAGCACCTCCTGTTCAAACCTCTGTC
GTCAACTATTCTTCCTTTATGCTTGTTGAGGCCCCTGGAAGCATAGCAGCTGCAAGGAGA
GAGCAGGTTGCTATTATGCAAGAACAAAGGAAATTACGAATCGCTCATTATGGAAGAGTG
AATTCTGCTAAGCAAGAAGGGAAGGTTGAACCTGTTGATTATCCAGCTACTAATACTACT
ACTATTGTTCGAGAAGAAAGGAGATGTAGCTTTATTACTCCAAGTTCAGATCCTATCTAT
GTGGCATACCATGATGAAGAATGGGGAGTTCCTGTTCATGATGATAAGCAGTTGTTTGAA
TTGCTAGTGCTTACAGGAGCACAAGTAGGATCAGATTGGACTTCAGTCTTGAAGAAACGG
CAAGCACTCAGAAGTTGTTGCCAAATTCAGTGAAAAGAAAATAATCTCTGTCAGTGCCGA
GTATGGCATAAACATAAGCCAAGTTCGAGGGGTTTTGGATAACTCTGATAGAATTCTCCA
GATTAAGAAAGAATTCGGATCATTTGACAAGTACTTGTGGAGATTTGTGAATCACAAGGC
AATCACAACCCAATACAAGTCATGCAACAAGATCCCTGTGAAGACCTCAAGATCAGAAAC
TATAAGCAAAGATATGGTAAAGAGAGGATTTAGATTTGTTGGTCCAACTGTAATCCATTC
ATTCATGCAAGCTGCTGGCCTCAGTAATGACCACTTGATCACTTGTCCAAGATACCTTCA
AATTCAATCCCTTGAATTGGCATCTCATCACCACCACCATCGCAGTCCAACTTCATAGAA
TCATCCCAAAAAAAAAAAAAATGGTTAACCCAAAAGAACAAAATTATAGTAAGTGTGACC
AAAAAGAAGCATATCTAGTTAGTTGAATATCTAACTACAGGCATTAATTAGTGGTAACCT
TTTGAGTTACTGGTGTGAAATGAGACTTTTGATGGCTGATCATTGAGAAGAAGAAAAAAA
ATTGAAGTGGGTCTATTAGTGTGGGGGCAGAAGAGACAGGCAGCATGTGCAGGTGGGCAG
AGGGCAGAGGCATGTGCATGGTTTTCCTACTACTTTCAATTGCTTTCAATTTTGTGACCA
CCACCCTCCTCAATTATACGCTTGCTGCTTTTAAACTAGCTGTGAAAGGATATAATCAGG
GACTCAGTTTTGGGCCAGAATTCCTAGATATTCCCTGCTTTTTCTGCCTGGATATTTGGA
TTGGATAAGAATTGGAATTTGCTGGCTCTGATCTATCTTCTTCAGGGCCATAGCCTTTCA
TGCTAAAAAAGTCGCACAATATCGATTCCTTTCAGGGTGTGATTGAAGTTCAACGTCAAT
TTTCTGAAGACATCTGCCATTTCAAGATCTTTGTGTTACGGTCATTTCTTTAGTTCTAAC
TTGTAGGGAATACAAAGTTGATTTGTGTGTATTGTGAATTAAGAGTAAAGTTTTGAGTGT
TTGCTTTTTCTCTACACAACATATTTACATT

>Hb39937 
TTTCACAATCCCTCTCTCACATATTCTCACAGTTTCTTCGCTGGTAAGAACGGACGAACG
AGCCACGCCCACAGCCTTCAACCAGAATCCGTCGCAGGACCCGACTCGCAGCCCTAATTA
CTTTTCGCTCTCATTTTTTTCGATATTTCAATAAATACCAATCGCCATGGACTCGCAATC
TGGTTCATGAAGCTTTGTGGAATAGCTCTGGATTCATATTCGATCCGACGGCAAGTTAGT
AATTAGGGTTTTCAATTGAAGCATTGTTTTGAGGGGTGGAATTTTGAATTCCGATTTCTA
GGGTTTTTTTTTTGTTCGGTTTCAACACGGGGAAGATAGGTGTGGGTTAAGAGGATAATG
TGTATACTCTGTGTGATCCAGAAGTGGTCTCGCCGGGTTGCTACCATGCTACCTTGGTTA
GTTATTCCTCTTATAGGATTGTGGGCTCTCTCACAGCTTCTGCCACCTGCTTTTCGATTT
GAGATCACCTCACCCAGGCTCGCTTGTGTTTTTGTGCTTTTGGTCACTCTTTTTTGGTAT
GAAATTTTGATGCCTCAGCTCTCTGCTTGGCGTGTGCGTAGAAATGCACGATTGAGGGAG
AGAAAAAGGTCTGAAGCTATTGAATTGCAGAAGCTTCGAAAGACTGCTACAAGGAGGTGC
AGAAACTGCTTGACACCGTATAGGGATCAGAATCCTGGGGGTGGTAGATTTATGTGTTCT
TATTGTGGCCATATTTCCAAGAGGCCAGTTTTAGACTTGCCTGTACCTCCTGGATTGGGA
ATGTCTAATTCTGGGATTATCAAGGATCTGGTTGGCAAGGGTGGAAAGATACTGAATGGC
AAGGCATGGTCTGACAATGGATGGATATGCAGTCAGGATTGGTTAGAAAATGGCAATTGG
GTTGCTGGGTCTATTGCCGGGAAATCTAATTATTGGCGGAAGAATGGGAGTGGGTATTTC
GGAGGTGATGAGAATTGTTTGGCTGAGAAATCTTATTCAGGTGTTGTAGTGTTTGCATGC
CAGCTCTTGACTTCTTTTTTCTTGAGCATTAGGTGGATTTGGAGAAAGATTTTTAGAATT
AGTTCATCTAAGGAGGATTCTTCTTCTGATGCAGATCATAGGGGCATGTTGACTAAAAGG
GGTGAAAATGGGTCAAACTATCATGAGAGTAAAGGAGAAAAAGCACGCAGAAAAGCTGAA
GAAAGAAGACAGGCTAGGTTAGAGAAGGAGCTTTTGGAGGAGGAAGAAAGAAAGCAAAGG
GAGGAGGTTGCAAGATTGGTAGAGGAACGGAGGAGGCTTAGGGATGAGAAAATGGAGGCT
GAAAAAGATCGAACCAAATCTTCACAGCCTACCAGGGATAAAGATAGTAAGAAGGAAGCA
GAGAAGAGGCGTCAGGAAAGAAGGAGAGAAAAAGACAAGGGATCGAGTAAGAGTAATTCT
GATACTGAAGAGTTGGAAAAGAAAGCAGGTAAGGAAAGTGAACGGAAGCGGGACTACGAG
AAGAAGAATGAAATTGACCGTCATGAACATCAAAAATCCGGGACAGACAATGTGAAAGGC
CAGAGTACTGAATCAGGACATGGGTTAAAGCATTCATTTGCAAGCAATTATAGCCGAGGA
AATGCCGGAACTAGGTATCTGGATCGAATGAGGGGTACATTTTTGTCTTCTTCTAGAGCT
TTTACAGGAAGTGGTTTCTTTGGAAAGACTGCTAATACTCCTGCGAATGTTACAAAAGAA
AATAAGTTAAACAGTTCTGTAGATCATAGCCATACTTCTGCCCATAGGAGGGATATCCGT
CCACCTGAGCGTGTAGCTGGGAATTTAAGTATGAATGGAGATGATAAGAATGTAAACCGT
CCTGTGCTCTCGGATACACCGGCAAGGACAACACCTAAAAAATCATGGCAACAATTATTT
ACACGCACATCATCGATGACTTCATCCTCTAACTCAAATGTCATTAGTAGGCCTAATTTG
AAGCCCCAAGCAGAAATTCAAAGCCCACAGTTACATGTGCAATCATCATCATTACAACCT
TTTGATAATCCAATCAATTTTGGGCTGCCATCGCCATTTACTCTCTCAACATATCCAAAT
GTATCCAGTAGCACTAGTTTAGGCTTCTCATCTCCCATTGAACCCATTTTTCCTCGTGTT
GTTGAAGGGCCCCATGACTTTATGCCTAAGGAACCTGAGCTTTTTGAAGATCCATGTTAT
GTTTCTGATCCAATATCATTACTTGGGCCTGTATCAGAATCACTTGATAATTTTCAGTTG
GATGTGGGGACTGGTTTTGCATCAGACATAGGATTGGAAAGGCCTCATGCATTGAAGAAT
ACATCTGCATCTCCTGAAGCGAACAAGCCATCTCCAATTGAGTCTCCATTGTCACGACTG
CGAATTGCTGATGAAAAGCATAATGGTTCTAACTGGTTTTCAAATACTACTAAGGCTCAA
GATTCACACACTCTGCCTGTGGATGATGTGCATGTGAATGAGAAGGGAACATGGCAAATG
TGGAACAGTTCTCCTCTTGTTCAGGATGGTTTAGGTTTGGTAGGTGGTCCAGGAAGCTGG
CTGTTACCTCCAGATCGATGCAGATCAAACAAGGAAGATGTCTTGCCGTCTTCATCTCAG
AAAACTATGGCTTCTCTTTTTTCAAAAGATGACCAAGTCCTTTCTGGTACTCATTCTCCA
CAGAAGGTTTTTCTTCGCAATGGCCAGAATGGTGGGGCATTTAGTCCAGTCACTTGTTCA
AGCGATAATGATCCATGGTTACAGAATGCTTTTTTCCCTCCATTAGAGGGTGATAGTCAT
TTCTCTCTGAAACCTCTGGAGGAGAATGCTCGGAATGAAATAATTTACTGGAGTCCTACA
GACACTGCAACCAACCATTCTTTTAAGCTTTCTCCAGCTAATTGTTGGTCCAAGAAGGAT
TGGACTGTGCAAAGTTCAGGAGAAGGTGTTGGGAAGCAACCTGTCACTAGGCCCAATATT
GGGGGTTTATTCCCAAGCCCAGATGTACAGTCGCTTTGGTCATTTGATTAAAAAAAAAAT
TGATAACATTATGAGGGACTTAAGTACACCTCCTGTCCAGAAGAGGCAAACTTCCTCTTT
TGTAGGAGAGCTTAGAAAACTGGACGGGATTGTATCCTCCTCTTCTTTATAAGGGAGATT
GATTTTACTAACGTTAGCATGGATAGGACTACATGTGTCATGCATTCACTTGTGCATCAG
GTAACATCAAGGTTTCATAAAATTCCAAACCGTTTAACTTATTGTGCCGCTTGGGGGAGG
GGGTGTCCCCGTTTTGAGGAAAAATTGTTCTTCAGAGAATGAGCTATTCCTCCTCTGAGT
AGCTCATTCAGATGTTTAGTGAAATTACTAACAGATGTTAATAAAAGTCGGGTAGGT

>HB34468 
TTTATTTTCCCTTTACAAAATAGGAACCACCACTTGCTACCCTTAATTATTCCATATGGC
GCCGAGGGACAAGACGGCGGCCGTTAAAGCCAACGGTAACTGCGGCGCCGCCGGAGTTAA
GGAGGTGCATTTTAGGGGTGTGAGGAAGAGGCCATGGGGCAGATACGCCGCCGAGATCAG
GGATCCCGGCAAGAAGAGCCGAGTCTGGCTTGGGACATTCGACACGGCTGAGGAAGCCGC
TCGAGCATATGATGCCGCCGCCCGAGAGTTCCGGGGCGCCAAAGCCAAGACGAACTTCCC
TCCGGCCGACGAAAATGTGAACAAGAATATTATTGTCAATAAGAAGAATGATACTGGTGC
TAATAATCACAGCCCGAGTCCCAGTAGCACCGTGGAGTCATCGAGCCGGGAGACGCCTGC
TCTGATGATGGAATCCTCCTCGCCGTTGGATCTTAATCTCGGCCGATCCGCTGCTGTGAG
GTTTCCCTTTCAGCCTGTGCCGGCTGTGGGCGGTGTTTTTACAGCACCGGTGGGGAATCA
TCAACGCGTGTTTTATTTCGATGCGATGGTGAAGAGTCAGTATCAAAGACTGTTGTTTGA
TCATCAGAATAAGCGACAACATCTTCATGATCAGGCGATGTCCACTGCTGGAAATGGTGG
TGGCGGGGGGTCCAGAGTGATTCTGATTCGTCATCCGTCGTTGATTTGAACCAACATGAG
ATCAACCCACCACGGAAATCCCTTGATTTTGATCTCAATCTCCCTCCGAAACCAGAAATC
CTCTGACTGTTTTTATTTGGCAGGACATGAGCCCATGATGCCCATCGGTTTTTAATAATT
CTCTTTACTTTTTCTCTGAATTTTTTTTCCTATTTTGCTCAGATAGGAATTAAATTAGGC
TAGAAAAAAGAAAATCCCAAAAAAATCGAGAGCTTTTTCATTCCCTCCCTCGACGTGTAT
ACGTAGCTGATATCCTTTTTTGCAGCAGAGAGTCTCTCCCTGTTGTTCATAACTAGTTAC
TGTATCAGCTTTTTTTTCTTAAATGCAATCTTAATGGATGGATTGACAAGAATATGTCCT
TTAATTTGTCAAATTTGCGTGATTATTTTACGCAGTCAACCTGTTTCTATTAATTATTAT
AATTAGCTCCGTCGCCGGCGTGTATGGCCGGAGTGCTTTAAGGTAAACACATCGCCGGTG
CTGTTTGTGTCA

>Hb26278 
AAGCCTGAGCCCCAGAGAGCCATCTCTACTTTATTATAAGAGGAAGTGATTGCCTTTTGT
AAGCTGTATTAGAAAAGCAAAACCCAGGAAAACATAAAGTAGAGATTCAACATCAACCGC
ACAGCATCTTGAATCACTGAGAGAGATCTAATAAGTAGAGTGAAAGAGATTGTATGGCCC
AAAAAACAACACACATTCATTAAGAGTTAGGCAACATGGTCACTGGAAACACTTTCTGGT
GTGATTATAAAATCCGAGAACAAACAGTAATGGTAATAAGGTGGGCCCTACATGACCAGA
CTAGATAAAACAAAACGAAGGGAATGAAAGAACCTAAAAAGTTCTAGGATCCGCAGATTG
AGGAATAGATCAAGCTACAATGGCAGAAACCTATGGCCATGAATATAAACCAGCAGTGAA
TCTCCCACATGATCTTGATCAGCAGCGTTATGTGAGAAACAGGAGGATCCAGTTGTAGAA
GCCTAGAAAATGAAGCACTCCAGATCGGAACCTAAAGAAGCTAAGGATGACTTTTGATGA
AGAAAATTCCAAGGTTTTAACTATTCACCTTCAAATACCAAGAAGTATTCTCAAAACTTA
AGTTGCCATTATAAATGCTTGGATCAAGTTTTCTGCTGCACGCTTCTGCTCTGGTGTGCC
AGATATATGAGCAATACGATCACCCCTGGCAGACTTGGCATCAGAGATCTCTATCATTGC
TCCTGATATCTTTCGAATGTTGGCTATATTTGCCCCTCCTTTACCCATAACTTTTCCAAC
AGCATTAGCAGGCACCAACATATCTAAGGTTGAGGGTGGAGGCAACCCTCCATAGAGCTT
AGATGATGAATATGACGACATAGAACCATAGCCATTTTCTCCCATCGACAGAGATCCGTA
TCCATAGAGGCTGTTTGATGAAAGTAGGCCCAAGCCACTTCCACTTTCAGCCCTCTGATC
ATACGCCAATGGAGCAACTGGTGGAACAGAAGGTAAGAGAGATGGTACTGGAATACCAGA
GCCACCCGAATATAAAGAATCAGCGCCAACTGAAGGATTATGACTACCATCTTTTTCTTT
CAATACATCATCTCTAAGCCTCAAAACAATCTGGACAAGTGCATCTCTCACACTACCAAC
TTCTCCCAAAACCTCAACAAGTTCATCATTGGAATCAGCACACTTAGGTTTCTCGCCTTT
TGATATGCGCACATCAGCTTTGGTTCTCTTCCGAATTTCATTTACAATTGAACCACTTTT
CCCAATAATACACCCAATAACTTTAGATGGAACAAGGAGACGAATGCTAACAGTATCATC
ATCTTCATCATTAATCTTCCCTTGGAGCAATAAAACAGCTTCAACTGCCATGGACTTCAA
ATCATCAGGCGACTCTGTTGCAGTCACTGTAATAATACACTCATCACGGTCAGCCTTGGT
ATCATCAACCTCGACACGAGCCCCGCTAGCCTGCCTTATGCTTTTAATAGTACCCCCTCC
CTTGCCAATTACACGACCAATCTTGTCAAAAGGGCACAAAACTCGTATGATTAACTCCTC
AGAGCGAGAGGCACTGCCAAAACTAGGAACTACAGGGAGGGTGGATGAATATACAGGCCA
TGAACTCCCTGTATCCCCGTAACCCTGAAGTTCAGGCACATGTGTGGAGCCTAGGATTGG
TGGAACAGATCTAGAAGGGACAATTGGATCTGTATTTGGATATAATCCACCTGGTGGATA
AATAGAGACATCTGATGGTATGATAATGCTCGGAGGAGCTTCAGGTACAGTTGTCTCAAG
AGGAATTTCTTCTTTAGGATTGAATTTATACATAATTGCAGAAACAGCAAATAATGCTTT
CTTCACAGCTTCTGATTCACCACTTATCAGAATAAAGTTGTCAAAGTCCATAGCACATGA
CTGAGTTGGGTCCGAGGCATCCTTGGCAGTAACTTTGATATTTGTCCTTGTCTTACTTCT
CAATTTCTTTATGGTCATCCCAGCCTTACCAATGATATTTGCAGACTGGCTAGATGGAAC
AAGAATTTGGCATTCCTCCTTATCCTTCCGTTTCTTGTCAGAATCAACAACAGAGGCAAC
TGCATTTGAAATTGCCGCATGAACTCTAAGAAGAGCATCCTGAGCAGGACAAAACGGGTC
ATGGTCATTGAACTCATCATCAACCTCAACATCCTCCTTCTTCTTGACATAGCAATAGAT
TGTTATGACCCTATCCTTGGCACCGGGAAATGGATCCACCACCTTAACCTTTGCCCTTGT
CTCTTGCCTAATTGAGTTTATGACCTTTCCATTTTTGCCGATAACACTTCCTATAACCTC
ATCTGGGCACAGGATTCTATAAACAACCAGTTCATCATTAACCCTTTCATCCTTGTCATT
TACCCTTCTTTTCTGATTCCTACCATCCCCATCGTGATCTCTTTGGGAACGAGATCGCTT
CCCACTCTCACCCATTTTTCCAAATATCAATTGCCGGAGAAAGACGATGAAAGAAAAACC
CTAAGAGAGAGAGAGAGAGAGAGAGAGAGGGCTAAGGCCTTCGAGTAAGA

>Hb44109 
CTGTCACGGACAATGACAAATCCCCTAATCAATCGGTAGCTTCCTGCAAAGACACGATTC
AATCCAAGGTATTTGATATGGAGAATATGCAGTACGCGGAGGAGCTGGTAAGGGAATTTC
TAGTTTTTAGAGGGTTTACTAATGCTCTGCAGGCTTTCGAGATGGAATTATCCACGGATA
TTGGTAAAGGGTTTCAAGTAGATAAGATATTAGACTTAATCTTCTCCATATACATTCCCA
AATTTCAAGCAGAGAAATTGGTCGGTCTGCTTAGGTTCTTCAAGCAGTGTTTTTCTTCGG
TATCTGAGGCTGTACTTCTTTCTACTTTATCGAAGCTGGAGGTTTCGATTCTTCGTTATT
ATATCGTTTGCGCGGTGCAATCAGGAAGGAAAGATAAAGTGGTGGAATTTTTTGGAATGA
ATGGAAATGATTTGCTGCAAAGGGGTGGTGATTGGACTCCTTGGTTTGCTATTCCGTATT
TGAAGAACCCCAGCTTGGATCCTCAGTTTCGCATTTATTTCTCTAAGGAGTGGTATGAAG
CATTGCGCCTTTCTGTGAGGAATTTCTTCAGTGAGATCTTCAGTGGTACTCGCATCCCTG
CCCTGTTGAGGATCAGTTCAGAGAAGAACACAATCAAGCATCTCAACAACGACATCAAGC
AACTTAACATGAAGCTATCGCAACTTCAGGCTTTATTTGAGGAGAAAGAGGCTCAGTTGT
GCAGGTTGAGGAGTAATGGCAACAATGCTGCATCTATATTGGATTCTAATGTGGGACAAG
GCAACAATTCAACCCCATCAAGTGCTATGAGGACTGTGGAAACTTGTGTTTCTGCTATCC
CTAGTATAAGTGAAACTGAGCAGGCTCAAGAAAGGGCCACTGGTGGACCTGCCAATGGTT
CAAGTTCTATAGCAAGAATTGACATTGAAGAAGGCAAACCTAATGATGCCATTCAAATGA
TCCATGGTAGCCCTTGCAATGACAATGGCAGGGAAATGCTGGATGAAGAAGAATTCCCTG
AAGTGAAAGTAGAATTCCAGGAGACATTTTTGGGCCACACAAGTCCAATAAGTCGATGTC
GATTTTCTGCTTCTGGGAACAATATAGCTAGTGCTTCTGTTGATGGAACTGTTAGGATAT
GGACATATGACTCATCAACTCCAACATCTAGAAATGCAACTATATATTGTGGGGCGGAGA
TTATGTCTCTTGATTGGGACTGTAAATCCGACCGCTTGCTTCTCATAGGCACTGCTGATG
GTGGTATCAAAGCATGGAATGTCGATGCAAAGCGAGTTGTTTGTGATCTCAATACAAGTG
AAGCATTTCCCAGTGTCTTGGATCTGAAGTGTAGTCCTGTAGAACCAGTTTTTGTTTCTG
CAGCAGCATCCAGAAAGCAGGGCTCAAACTATCTTGACAGTTTGGGATTTGCTTCCTTAA
CTGTATGGAACATGAAGACATGGAGGGCTATGACAGTTCTTCCTCTTGGTGAGGATCCAC
CTGCAATTACTTCCCTATGCTTCAATCACAATGGGAAGATTTTAGCAGCTGCTGCAACTG
ATGGAATGATCCACATGTTTGACATGTCTGCTGGTCTACAAATTACTGGGTGGCCTGCAC
ATGATTCTGCGATAAATTCTATTCTTTTTGGGCCAGATGAGACTAGCATTTTCAGCTTGG
GTTCAGATGGGAAGATTTTTGAATGGAGCTTGCAAAACCAAGGTCATGTTCTTTGGTCAA
GGAATTGTAGCAGGTTTTGTGACCCTGAGACCTCAAAATATTATAGACATGAAATGGGTT
TGGATGCAAATGGAAGGAGACTATTGGTAACATCTGGTGCAGTACGAGCACCCATATATC
AGGTCCGGGGATATATGGATGGTTGGAGAACTCTTCCACACAGTGCAGCTATAACAACGG
TGGATTGGCACCCAACTTTACCCATTTTCTTGACTGGTTCAGCTGATAACTCGGTTCGAG
TAACATTATTATCATGAGACGATGTCCTACTTTTATGTTTTCATTATTAAAATTTTTGTT
AGTCCTCAGAGAGCCTTATTGTTGTTGGAAAATGTTTTGAATGTCAAAATGGATTTTGGA
ACGAGGTTTTCTTTTCCCACCTTGAAAGGGGAGTGGGTTAGTTTAGTGGAGTTCGGATGT
TGTAATTTATTCGATTGTTTGTATTCGAATTATGATGTTATTGATATTCTTTGTCGTAGC
GTGTGTGAGAAGAAAACAACAGTTTTACAAGTCTTTTCTCTGGGCAGTTGAGAATTAGTA
AA

>Hb22527 
AAAGGAATCTGATTTTTCACTATCATCTTCTTCTCTCTATCCTCTCCTTATCTCTCTCAA
CTATTATCGAGAAATTTACAATGTATATCCAGTCACTGTAACGGCGCCGTTTCTAATGTA
TACTGTGGGCGGAACTCGCTGTATCTGTCTCTCTTTGGGGTTTTGATTTCGATAACTTAC
ATTCATGCCTTGATTTGGTCCCATTTAGGTCTTCTTTTCTAAGGGTAATAATATGAATGG
TTCTTGGTTTTTTGATGAAAATTTTAATGGCGTCCCAGATGATTTTTTTGATGATGCCAT
TAAATTTTTAGATTTTCCTTTGGAGGATGTGGAACCGAATGTAGTGGAAGATTGGGAGGC
CAAATTTCAACAGCTGGTGCCACCACCATCAAATGTTTTGGCAGGTTTAACGGCTGGCCT
TTATGGTGAAAATAGTAGTGACATTCTTAAAGTAAAGAAAAGCTCCTCAGTTTTGCCAAA
ACAGTGGCCGACTGCCACCGAAGCATCCTCTGGCAGAAGCATTCCCCTTAATTATAACTC
TTCAGAGGTTAAATATTCACACCTGTTCTGGACCTCCAGTCCAGTTTCTGTCCTTGAAAG
CAGCAGCAGCTCTTCCTCAGCTGAAAATGCAATGGTCTATCACCCCAAATTTATCATCCC
AGTGAAGCGCCCTCGAAGCAAGCGCCCACGGCCCCAGCGACGCACATTTTCATTCATGTC
CACTTCCTATTCTCCAAAACAGTATCATCCTATGAGTTCTTCTGAATCAGAATCAGAGAC
CTACCCTGATGAGAAAATGTTGAACCTTGCCAAGAAAAAACAGAAGAAAAAAAATCTGAG
GCTGCTGTCCTGTACTGTAGAGATGGTGAAACCGTGCTCACAAGAGCCAGTTGAAATCAG
AAAATGCTCACACTGTGAGGTGACCAAGACTCCACAATGGAGAGAGGGGCCAATGGGACC
AAAAACCCTTTGCAACGCTTGTGGGGTTCGTTACAGGTCTGGCCGTCTCTTTCCAGAGTA
CCGTCCTGCCGCTAGTCCAACCTTTGTTCCATCATTGCACTCCAACTCCCACAGGAAGGT
CATAGAGATGAGAAAAAAGGTTAGCACTACAGCAGCAACCGACACATCGCTACCAGTAGC
ACCAGAACATTCGTTTTGATAGCCCTATTTGTTTGATTATTATTTAGGATGAGTAGCATT
GTAGCTGGGAGCTATCTGGTTCTCTATTCTCCGTTTTCTATTCTGTCTGTTGGTTTGTTC
TTTTTGTACATTGAACAATAAGAATTAGGAAACCTTAGATGATTAGATGTTTGGCAGCAG
TGAAAAGTTAAAAAGGCTTAGAGTAGGGGAATATTTGAGTGAGGCAGAGAAATGTAAGCA
GATGTTTAGAAGTAGGCTGATTGATGCTTTGTGTCCCCTTAGTTATGCTAAACATTTGTT
TCTCTGCTTGTTTACCAAGGTGGCTGAAACCGCAGTGTCAGGTCTCAAAATGTAGACTCT
CTCCCTGTACTTGTCTATTTGTTTTAGTTTAGTTCCCTTCTAGCTAAGCGTTTTGGTACA
GTTCCAAACCCTTGGATTTTTTTATTTTAACTCAGTGACCTCGTAGTTCTGTATAAATTT
TAACTTCAGAGAATATGCATTTGCACTAGATCTTTGTTCTCGAGCTCCAGTGTTAGGATT
TCAAACTATTTCACGAGAA

>Hb36643 
TATTGCAAAGTATTTAGAAAGCCAACAGAGGAAGGAGAAATAATGTTTTCCATTAAATGA
AAGCAACATGACAAATCCAATAAAAGAATCATGGTTAGTACAATTGATCAAATCCCAATG
TTTTAGCCTAGGATAATTTGCATTCTGGAGGAAAGCCTTGGGGAAATCTCTTAGCATCTG
TGCAATAGTTGTATATCATGTAGTTCTTCCTCACCCATTGCAGCTTCTCTTGACTTGTTG
AATCAAGCTCCTCTGAGAGCCAAGAATTTGTCCTGGAGGTTGAAGGTGAAGAATTTGTGC
CGCAGGAAGATACCCCATTTGACCAAACACAAGCATTTGCATTGAAATTTCTATAGGAAG
CAGTGAATGGAGCTTGACTCCAATCTGTCTTCACTAGACCCCCTCTTGTAGCCCAATCAT
CAGCATTCCAAAGACTAGAGTAAATTCTCATTGCCTGATTCTTTGGAAATGGAACACCCA
TAGACTCCAAGTTCTTGAACTCTCTAATTGGGGTGCCATCCACTGAGAATCTGGAATAGA
AAAGAATCAAAATATTAGTCGATTGATTGTGAATGCTAGGCAATAAATTAACTGGATTCA
TCTTGGACGCTATAGCTTACATGATCCTCTGGGGATTCCATAGAATAGAATACGTGTGGA
AATCTGCAGTTGGGTCAAACCACAAATAGAATTGTTGCTCTCTGTTGCCTTTGCCTTGGC
TAAACACATTAGTGTGGAGGATGTAAGGGTCGCCACTCAAATTTCCCAAGAATTCAAAAT
CTATCTCATCCCAAGTGGACCCTTTTGAGGATAACTGCAAATTCAATTCCCAAATCCACA
TTGTTAGTCCTAAAATCATGTAATTGAAATTATTACAACAAACATTAGCAACAGAAGTGA
AGAACTTACATAATAGGCAGTGACAGTTCCAGCAGAGTTGCCAGGGACAAGCTTGAGCTG
CATATCAATCTTTCCAAACAGATACTGATTCCTGGACTGAAAACCAGAGCCAGAAGCTTT
ATCAAGGCCAAGAGTGAGAAGTTGTCCATTGTTGAGAATCCTAGCTCGGCCGTCTCCCCA
TGTAATATCAAAATCATTATAGAAGTTGCTGGCAGAAGCAACCATCAAATAGGCCACAAG
AACAGGCATAAACAGAGATAGTACCACATATAAAGAAGCCATTTTGCTATTGAATTCGAT
TTAGCTTT

>Hb2232 
ACAAGTCGTTGTTTCCATTGTCACTTTCCTTCAAAGAACACTTCTTTTACTTGTACGCCC
GCCAACCAGGAACTGGTTTTTCAGTTTCCTATAAAAGCCCCGCATTTGCTCTTCTGCTTT
CAAAGTTCTGACACTAACCTCAGCTTTTACGATACCTAAAACCCAACAAACAAGTTTTTA
TTTTTTTAATATTTCTCGGAATTTGGTTTCCTTGGCCGGAGCTTAAGCAACCTTAATTTC
CTGGTACGTAAAGTGCAGTTCCATTTTCATGCTGTGCCTCCCGCTTCTTTCACGCCATCT
TTTCCACCCTGGAAATTTTGCCATTCAGACGACGTCGTTTTGCGTAGCAGAGTAAAAATA
TCTGCTTTTCTCTCTCTAATCATTTTCTTAAGTGAGAAAATCCAATTTTCCCTGAGCAAT
AATTGAGGTATGGGCGGCAGACGCTGTCGGTGTCGTGTCGCCTCGTCATCATCATCTATA
GGAAAATGGGGTTGACCTGACCTCTGGGTTTGCTGGTGGTTTCTTAGTGGTTAATGAAGA
TAAAAGAGAGAGAGACAATAGGGGTTAATGTGTAATTGCATTATATTTTTCGTTGGTGGG
TTTTCTCCTTGCTTCCTCTGTCCCCATGCCCAGGTCTCTTCCCGCACGCCCCACACAGAA
TTTCGATTTACCCGATTAATTTGGGTAAAAGACTGAAACTTGAGGAATCTAGATAGATTC
TGAAGAACCTCAAGATCATGGGCAGTTGTTTCGAGCTAGGGATGTCAAATCCTTGCCATG
AAGATGCGTCTAAATTGGATATGGGAATTGGGCATTTCGGTTGCTCGCACTATAGAAGGA
GATGTAAGATCAGAGCACCCTGTTGTGATGAGATATTTGATTGCAGGCATTGCCATAACG
AATTAAAGAACTCTATGGAAGCGAATCCCCTTGATCGTCATGACGTCCCTCGCCGCGAAT
TGAAAAGGGTCATATGTTCCTTGTGTGGCACTGAACAAGATGTTCAACAGCACTGCATCC
AGTGCGGGGTTTGCATGGGGAAATACTTTTGCTCCAAATGCAACTTCTTTGATGATGATG
TTTCTAAGCGGCAGTACCATTGTGATGAATGTGGAATCTGCAGAACTGGAGGGGAGGAGA
ATTTCTTCCACTGTAATAGATGTGGATGTTGCTATTCAATCTTATTGAAGGATTCACACA
ATTGTGTGGAAAGAGCAATGCATCACAATTGCCCTGTTTGCTTTGAGTTTCTATTTGATA
CAACGAAAGACATTACTGTCTTACCTTGTGGACACACGATTCATTTGGAATGTGTTAAAG
AGATGGAGCGGCATTTCCAGTATGCGTGTCCTGTTTGCTCAAAATCATATTGTGATATGT
CTCGTGTGTGGGAAAAACTAGATCAAGAGGTTGCTTCAACACCTATGCCTCAAATGTATC
AAAATAAGATGGTTTGGATTCTTTGCAATGACTGTGGGGAAACATCAGAAGTGATTTTCC
ATATTGTAGCACAGAAGTGCCTAAGATGCAATTCATACAATACAAGACAGACACGAGGAG
GTCCCACATCTTGCACATCAGGGTTTTCAGAGATGGTGAGATGAGTAGCTTCTGATTAAC
ATTTAGTTCTTGAAGGCTCTGTTACAATAAAAAAAAAAATGTCATGAAATAAGGAGATTT
CACTGTAGTCCATGGAAGAGGAGCTGGAGTTTTATTCTCCAGTCAATCCAAATTATTCAT
CTGTGTGTTACCTTGAGAATCGTAAGCATTGTAGTTTTTTTTTTTAACTGAGTAAGCATT
GTAGTTCATTAGATGAGGTTGATCAAGTTTCTAGGGTAACCACTTTTTACCCGAACGTTG
GATAGTTGCCTTATCTGAATAGGCAAATATCCTCTGTTCAGATAAGGCTTTGCTGAAATG
GGAATGTGGCAAGTGATGATGTGTTTTGTCATATAGAGAAGGATTGATGTGAGGGATAAT
TTGCTAGGACAGTTGAAAGATACATCAGATATGCTGATAAAGCCTGATATATGGAATCTT
CTTTGCAAAAGGTGGAGGGAGAGAGAGAGAGAATTGACAATGGGAAAGGAAACATATATC
CATGGATTGGAGTGTACTGGGCCTCTTATCCCTCTTTATGATGTCACTACAGTTATGTAA
AGAACTTGAATACATTGTTTCTTGGATTGAATCAGGTTCTTGGAAATTTCAATGAGAAAT
AAAAAGATGTTTACTTTAAAATGAGGATTATTTTTACCTCATTGGATTCCATTCTTACAT
CACATGAAGCCAAAGCAGTAGCATATGTGAGGAGAACCCTGACAAAAGAACAATCTAGTA
GTAAAGACTTGGAATATTAACATGATCTTAGATTTTATGTCTCACTGAGTATAATTCTTA
TTGCTTT

>Hb44160 
ACCGCCAAAATAGTAAAGAAGTACATTACCGTCTCAAATCTAACACATTGCAAATAGTCA
GCTGAAGAATTTGTAATGGTAATAGTTGGGGACTTAAAAGATTGATCAGTATATATTTCC
CCATCTTATGTATAAAAGATTTATGAGTGAATTTTCAAAACTAATATCTGATTTTGGAAA
GAAAATTTCTATCTCCAATTTTGTGCAAAAATTTCAGTCCACCTACTCAAATTCAAGTAT
GTCTAATTTTTTGACGTTACAGAGTTCAAAAATCAAATTTCTCCAATTTGAAGACAGACC
AACAAATACATCATGAGATCCAATGTTCTTTTGTCACCAGAAGTTCCTGACCATTGCTCA
GCTGAAACTATCTATTCACTTTCTGTCAATTTTGAGCATACACGACAGGTTGGCATACAG
CCCTATATTCACAGGTCAGTGTTCCGTGAAAATGATGGTAAAGGCATTGCCTCCTGTGGA
CGAAGAATGACTAGCAAACCAAACATCCCAAGCATTGGGAGAACAAGAAGCCACTTCAGA
AGTTTATAATAATACATATGGAATGTGAGAGAGAACTCATCTGAGAAATAAAGTCCATTC
TTGTCAACCATCTCCACCAATACAGTCCCTGTGGTCCTTACGCCAACTGTTGGAAGTTTT
ATGCGATATCTTCCTGGAGTATCAAAGGTTTGATTCTGCTTTATTGTTCTCTCGCCTTGG
TAATTACCTGGAACTAACAAAGTCGTAGTGACTTTATAAGGTGCTTGAGACCCAGATGGG
AATCTGTATCTATCTATAATCTCAATCTCCACCCAGAAGTTCTTCCCCTCCTCATCACGG
AAAGCTCTTGAAGAAGGTGTAATATAGATCCCTTCACGGTTGTATTGGTTTGCAACATTA
TTTCTTCCTTGATTAGCTGATTTCCAAGCCTTAAGGGGATGATGTGGAACAGGAGTTGAG
AAGCAAAAAACATTTCCATTCATTGTTGTGACAACAAGGTCAAGGTCATCTCCACCATCA
ACATTGTCTGCCAAGACCATGCTATATGAAGTTTCACCAATATCAACAACATCAGCACAA
GATGTGGGCCCATCTACAAGGTACAAATATCCATCAAATGATGTTGTCACCAGACTGAGT
CCCTTGCGTTTCTCCCCACGTTTACTTAAATCAACAAGAAGAACTTGATTCATCACTCTC
CCATGTGTTCTATATGGATATGGCCGTACAATTGAACCATCCTTGCCGCTAAGAACATAT
ATGTTCCCTGACAGGGTTGGTACTACAACATCAGTATGGCCATCTCCATCAACATCACCT
ATTGTTGGGCCCTGAGAAACAAGACTCTTGAGATGCCTCTCCCAAATTTCTTTTCCTTGT
GACGTCCACGCAGCAACATTTCCATGTGTATCAGTAGTCACTAGTTCAATTTTGCCATCA
TCATTGATGTCAGCCGCAACTACAGCTCCTTGAATTTCAGCCATTTCTAAAGGAAACTTT
TCTCTAATATTTCCATGATGATCCAAGACATAGAACAAGCCAAATGAAGTTCCAACGAGA
ATATCCAAATTTCCATCCCCGTCCAAATCAACCACCGTGGGAGAAGAATATATATATGCA
CGGAAGGTTGAAGTATCTGTACTTAGATCCAATTCTCTAGTCCACTTAACTTGCTTCGTG
TCAAGGTTAAATACAACAATAGAACCGGCAACATATTTTCCAATATCAATGCCACCCAGT
TCTTTCAAATTATCTGGATTGTCATAATACTCATGGTCAAAGAAGTATGAAACTGCAACA
ATCATTTCTGATACCCCATCATTATCAATGTCTGCTATGACGGGAGTGCACAGGATATGT
GAATCAATATTAACATAATCCTCCAATTTCTCATGTTGCCCTTCAGTCCACTCTTCATCT
CCCCACATGGATTCATCAACATAATCATCATAGTCATAATTGTACTCATCACCTAGCTCA
TCATTATCACGGAATAACTCGAAAGAAGAATCTGCATCTGCTTCCAACCCTTCATCATTT
TCCACAGTTGCCTCATGAGCATCCTCATGGTTATTCTCTCCAGATTCTGAACTACCTTCC
TGGGTACCCTTGGAATTGTCATCATCCAGAAGTCTTCTCCCGGTTTTTGTTCCCTTCTCA
GTACTATTTGTTTCAACTGACCCAGTGTTTTTTCCATTATCAGTATTATTAATTCCAACC
GACCCTGTATTTATAGAAGTATTATCTACACCTGTGGGCAGTGTGATGACCGACTCTTTC
TGACTCTGATTCATTTTCTTTTCATTCACAGGAACAGATACATTAAATGGAGGGTGACTT
TCAGTTGATGCAGAAACTGAACTGTTCACTTCTGGTCTACTTACAGTTGTTTGAGACCCT
GATTTCTTCTCAGCAGCCTCGAACACAAGTTGGTCATCATGAACATCTGGATGAGAACGA
TCCACAGGGTCAGGATTCAAACCCACATGCCAATCCTTTTTAACACTCCTCCGAGGTACC
ACCAATTTCTCTGAAAAAGAGGACTTCACCATTATAGGTAGCCAAAGCAATTTCTCTCAC
ACCATCCTTGTCAATATCATAAAGGAGAGGACTGGCATGCACTGTTGACTGGTGGAAGGC
AGGCCAGCCAGGCATTTTGTCTCCATCAGAACCTTCAAGAACTTCAAGGTAGTGAACAAA
AGAAGGAACTACTATATCAAGTTTTCCATCAGTGTTAATATCAGCGATCAAGGGAGTAGC
GTAAATGCTAGAGCTAACTTCCGTCTGCCATCTCAGCTCCAAATTTCTAGGGCACTGTGT
ATTCAACAATGCATCTTCGTCTATTTCAGGGTAACCGAGGGAGTCATCACTGGCCTCTCG
GTCCCGAAATTTATTCTTCTTGGAGTCGTCTCCATAAGCGGAATTTGCAGAAGCGCCGAA
AAGCAAACAAATAAGGAAAATCCAAGTGGCCGCGGAGGAATTCATGTGATCTCGCAGAGT
ATTGAGCAAAAGCAAGTCGATTGTTTTGGCCAGTGGATCAATCGAATCAGGTGTGAGCCG
AATTGAGAAAATTAGGAGGTGATAAACCCTGAGGGGGTTCTATGGATCTATTTTCCGTTT
TCGCTGTGCTCAGCTTAAGCAAAGCG

>Hb26019 
CGTTGATTGTAAGTGGTGTAACATCTCTTTTCTATATTCTGTAAATTTTCAACAGCACTT
TGGTTCTTAAGTCTATGTGTCGTTGATCAGCATGCAAGGACAGATATTTAGTGTTTGAGT
TTGAAGACAACTATATTGCTGTGATGGAGAGGGAAGCAGCTAGTGCCTCTGCATCCTACA
TACTCAGAGATTATGGGATTCCATCTGAACGATCTCCTGATCTATCGGAGCCATATGCCG
ACTCACCATCAGATAAGCAAGTAATAGAACACGATCCTCTTGGTGACAGCCCGGTTTCAA
ACCTGGAAATTGGCTTAGATGGACTCCTGTGGGCGTAACTGTCAAATGTTGCCAGGTCGA
TTTTAATTTATTAGGGCACCCTTAGTTGGGAAGCATGGCGACAGCCTACAAATTAGCTAC
CGATGGCATGCCAGGGCTTCTGCTCATTTTAAGAGCCCTTGTAAGGGCTGTTATTGAGGT
TTTTGGTTCTTTGTTTTTACTCTCTTCTTTTCCCCTTTTCTGGGTGGGTGAGTGACGTAG
TTTTTTCAAATCGATTTTAAACCAAATTTCATTTTTATCTTATCAGTTTTTTTTTTTTCA
CTTTTTGATAAAGCATTTTTATCTTTTCGTCAGAGAGCATAGTTGTGTGCAGGAGATCTG
CAATCAGGCTTGAAATTATTGGCTGTAATAATTTGAGATAATGGATATTTGAATTATTTA
ATCATTCAATTTAATACAAAATAAAGAGCATTGAGCAACATCCAGTTTCAGATAAGTCAG
AACTGGCCCATAATTTCACATTTATTTTGGTTGTTGCAAATGTCTAAGTGATACGCTTAG
AATTAAAGAGCATTAGCATTGCCAGGGATTTTGGGTTGTTGGAAGGATGTGCCTGTGCTT
GCTCTGTAGGCTATTAGAAAGCTAAACTCCTTGTGACACAAGCTTCTTATGTAACCTTTC
TCATACAAGTGACTTGATGTCGTCAGACGTGTTTTGTGCATCTGCACTAGCTCCATACAA
TCCTCTCCTTGACAATCCAATACAGTATAAACCCTTCTTTCCCTTCCAGTGGTTTGGGTA
CTGTGGCTTCGGAATTCCATCCTCATTGAAAAGGTAATCATCTCCCTTCAGCCATTTATT
TGTTGATCTTTTGAATCCAGTACAAAAAATGATTGCGTCAAACGAGTGTGACCTGCCATT
CTCAAAGAGTACCTCATTTCCTCTTATATTTTGTATTGCAGGCAAGACTTGAATCTCTCC
GGCCTTGATCTTATCGAAGGTACCCACATCAAAAATAGGATACTTGCCGTAAGCAACTTT
CATGAAGAAGGGACCCTCTGTAGCCCTTCTCATCCCATAATTGGTCAAGTCTCCGTATAC
AAACTTGCTAAACAACACCATCAGTGAGTCCACAATTCCCAATGAAAAATACTTCAACAT
AACCAAGCCCAAGTGCACCATCTCCCTAGATAGAATGTGAACCGGGCTTCGAACAACAAT
GGATGTTCTGGCACCATGGTTTGCCAGGTCTAGAGCAATCTCCATACCAGAATTACCAGA
CCCAACAACCAAAACATTCTTGTCTCTATAAGCCTTGCCATTTCCGAACTGAGTAGAGTG
CAGAACATCACCTGTGAAACTATTCAATCCTTCAACCTCAGGTATGAAAGGATTGCAAGC
TTCTCCACTTGCCACCACCAAAAACCTAGCAGAGTATTCCTCAGTCTCGCTGGAACTCAC
ATTCCTGACCATAACCTTCCATTTCTTGGTGGCTTCATCGTAGCTGGCCGACTCCACACA
TCTTTGGTAGATAGGAGAAATCTTGAAATGAGAAACGTAGTGATCTAGATATTTGATGAA
ATGATCTTTAGGGATATAAGTGGGAGAGGAGGCAGGGAAAGGCATGTGAGGGAGCTCGCA
GAATTGCTTTTTTAAGTGAAGGTGCAGACGATCATATGAATATTTCTTCCAAAGAGAAGC
GAAACAATCTTCCCTTTCCAGGATGATGTGAGGGATTGAATGCTGGTTTAGGCATGCCGA
AGTGGCTAGACCGGAGGGGCCAGCTCCTACTATGATTGCTACTGGATCTTGCATTTTCTT
GGGTGATTTGGAGTATGCCTTCTTTCGGTTTGGATTTGCAAGTGCAAGAGGAGACCTAAT
GGAGTTGGCCTAATTTATAAGCTTACTCCTTACTTCCTGGGAGGACTTCGTACGCCATTT
CAACCAAACAAGGACGTAGTGGTTGAAGAACCAAAGA

>Hb5539 
GTATGCATTCTCTTTCAGGCTTCTTGACATAATTGGCCTCGGGGTACCTTTTTATTACAA
ATTTAACTTGAGGACCCTATCCGACAAATGAGTCAAAACCACATGGTAGTAAATTGTAAT
TTCCCATGGAAAGAAAGACTCCAAAAATGGTTTATATGTTAATGGACTCAATATATACAA
ACAGCTGCCTACATAATTATCGAGGAGCTTGGCATACAATACACATATCACATACAGAAG
TCACAGACAACCAGTTGCAGCAAGACGTCGTTTCGGTTTTGCAATCTGTGGACTCAATCA
TCTGTAATAAAGAGAGAATTGGTGGCAAGTTTCAAGAAATGATCTTTCCATTCACCAGGA
CCAGCGAAAGGCAAAAGACCACAGCTCAGTGGCAGAAACAAGAGCACTACAGTATAGAAA
AGAATTCGCCGGAACCAATATGGACATATCGCATTGGATTTTATCCCTTCAGAGATGGTG
ACAGGCCCATGAAGTACATAGAACAATGTCGATGTAAAGACATTTGAGAAGAAGTGCAGC
AAGCACAAAGTCTCCCAATATAGTAGCCAATGCAATCCACTTCCTCCCAATGTGTCCACA
CAAAATTTACCAGCAAAACCACAGACTGCCCCTAAAAGCAACAGGATGAATGTTACTGGC
ATCGTCTGACGTGACATTGCTGATCGTTGAAGAAGCAAATAAGCAACTGCCAGAATTATT
AACATGCCAAACAGCATTCGGCTTACAACCTGAACATGACACCGGAGAGTATGCAGCCCT
GAGTTGAAAGACGAAAATGGCCTTGGGAACCACCATGATTTGGACTCCTCAACTGAAGGA
TTACAGGATGCAGTAGCATCAGTGATCCTTTGGTAAGAAAAGACATATGCACCATATAAA
AGGCAGGCAGACATGAGGAACAAACCGGCAACAAGGCAATCTATGCAAGTCTTAAGCAGT
TCAGCATGCTTTGTATCTTCTACTTGGTTCTTGAATTTTTCAGCTTTAAAGGATGCCTTT
GACACGCCCATTGCTAATTTTGATCTTTCAAGATGATTTGAATCAAAGCTAAGAGCCAGC
TGTGCCTCTTTTAACTCCAATTTTTTCATTGTAAGACCAATCTCCAATGTCTTCAGGTCA
TTAGAACGCGCTTCCTCCATGACCAATTTCTCAATAGTGCTGCAATGGTTGATTACAGAA
CCTAATAAACTTGGAACACAAATCTGTTGGTTTAATTGTCCACTCAAGGGAAGTTCCTGG
TTCAAGCAAGGAACGCTCTCTTCTACATCTTCAGCCACATGCACTTGATTTTGGGCTGAG
ATGGAAGGCAACTCAGTTTCTGATTGATAATCCTTGATGCCAGAGCTACTACAATCAACC
CCATTTTCAAGAGTCAAGTGTGAAGCCCAGCTTTCTACATTCAGGTGGCTTAAGTGATAT
GCTTCCTTGTTGATGGATGCTTCATTAATCAATCTAAGGGTCCTCAATGTACTCCCAAAT
GATTTCTCAAAGTTCCTGGCAAAAAATTCAAATTTTTCACCGACGACATTAGCTAAAGAT
TCTCCGACAGCTAAAGCACAAATCTTTGAAAGATAATCAACGGACATCTTTTCACCTGCC
ACATCTTTCCTCTCAAGAACCTGAGCAACAATAGCAGCAAAAGACATTCCAAGAGGGAGA
GCAACGGCATTCAAATCACCTTCCCCGAAGCGGCCACCACGCCGAACTGGAGCGATCACC
ACCTTAGGGTTCTTGCGTTTATAAGCAATGCGCGTACTTCTGTGCTTAGAAGGAAGAGCC
GCCGAACGAGAAGAAGAAGAGGACATCATAACAACGTCTTCATCGGCTTTTTTCTTCTTC
TTCTCCCTCTTCTTCTTCTTCTCCTTCTCCTTGTAACGTGTCATAATTAGGTTTCCGTTT
TCAAACGGTTCTGAGAACGGAAGACTCTCCACCGTCGGATTTGAATTGGCGGTGGTGTTG
GATTCTTGGGCAGGCGGAGCAGAAGAAGAAAGGCTCTCCATAGAAGAGAGGGAGGGAGAC
CAGGGAGCAACCGATTACGTAGACAGTACCGGGATA

>Hb26260
CTGGGGGAGCCATTGAGGGAGGACGGGCCAATTCTTGGGATGGAGTTTGATCCATTGCCG
CCTGATGCGTTTGGGGCACCTATAGTAGCAATGGTGGAGCACCAGAAGCGGTCAATGCAT
TCTTATGATGGAAAAGTATATGAGCGACATGATGCAAAATCCAGCAAAGCCTCTGCAAGG
GCTTTTCATGACTTTCTCCAGGACTCCAGTATTAGATCTGATGCATATGGGCAAGTAGCT
CAATCTCCTTATCGTGATCCTCCAGTTGATATTTCGAGGGGAAAAACATCATTTGTGCAT
GAAGATGAACCATTGGCCAAGGTTCAAGGTGCTCGCCATTTGTCTCAACAAGACAAGAGG
GGACAAATCTTTACATCACTTCACAGGGATGATGACTATCCTGTGCATCATGACTTCTTT
ACAAACAATAGAATAAGTGCTCAGTCTATTGCTCACCCAATTGCGGGATCAGAAAATGCA
GATATTTTTCCTAATGCTCAAGTCTTCCATACTGATACAGATTTGCGGATTGGAAAGAAA
CGCAAGAATGATGAAGCTAGAATTGCGAGGGAAGTTGAAGCTCATGAAAATCAGATCCGC
AAAGAGCTTGAGAAACAGGATCAACTGAGGCGGAAGAGTGAAGAGCGAATGAGGAAAGAA
ATGGAAAGGCATGAGCGTGAAAGACGGAAGGAAGAAGAAAGGTTGATGCGTGAAAGGCAG
CGGGAGGAGGAGAGATCGCTGCGTGAGCAAAAACGTGAACTGGAGCGAAGGGAAAAGTTT
TTACAGAAAGAGTACTTAAGAGCTGAAAAAAGGAGACAAAAGGAGGAACTTCAGAGAGAG
AGAGAGGCAGTGAAGCGACAAGCTGCAATTGAGAAGGCAACTGCTCGCAGAATTGCAAAG
GAATCTATGGATCTTATAGAGGATGTACAGCTGGAACTCATGGAATTAGCTGCTGCAAGC
AAGGGGCAAACCTCAATAGTTCACCTCAACTATGAAACTTTGCAAAACCTCGATTCATTT
AGAGACTCTTTGAGAATGTTCCCACCAGAGTCTGTACAATTGAAAAAACCATTTGCTATT
CAACCTTGGATTGATTCAGAGGAAAATATTGGGAATCTTCTGATGGTTTGGAGATTTGTT
ATTACTTTTGCTGATGTTCTTGGGTTATGGCCTTTTACCCTTGATGAGTTTGTTCAAGCT
TTTCACGACTATGATTCAAGGTTGCTGGGTGAGGTGCATGTTGCTCTTCTGAAATTGATA
ATCAAAGATATTGAAGATGTTGCTAGGACACCTTCTACTGGATTGGGCTCAAATCAATAT
TGTTCTGCTAATCCTGAAGGTGGACATCTGCTGATTGTTGAAGGGGCATATATGTGGGGC
TTTGACATTCGCAACTGGCAGCGACACTTAAATCCATTAACATGGCCTGAAATATTCCGG
CAATTGGCATTGTCTGCAGGATTTGGGCCACGGCTGAAGAAAAGGAATTCAACACGGACA
TACTTTGGTGATAATGATGAGGTTAAAGGTTGTGAAAATACAATTTCTACTCTGCGCAAT
GGATCAGCAGCTGAAAATGCATTTGCACTAATGCGAGAGAGGGGCTTATTACTTCCTCGA
AGATCTAGGCACCGGTTGACACCTGGAACGGTTAAGTTTGCAGCTTTCCATGTTCTTTCA
CTCGAGGGAAGCAAGGGGTTAACTGTGCTAGAACTTGCAGACAAGATTCAAAAGTCTGGG
CTTCGTGACCTGACAACAAGCAAGACACCAGAGGCATCTATATCTGTTGCCTTGACTAGG
GATCAAAAGCTTTTTGAAAGAATTGCCCCTTCAACATATTGCGTACGGGCTGCTTACAGA
AAAGATCCAGCTGATGGTGAGGCAATACTTTCAGCTGCCAGAAAGAAAATTCAGGTATTT
GAAAATGGGTTTTTAGGTGGAGAAGATGCTGATGATGCTGAAAGAGATGAAGATTCTGAA
GGTGATGTTGATGAGGACCCTGAAGTTGATGATTTAGCTATTCCATTGAGTGCTACCAGA
AGTGCAGACAAGTCTAGTGAAGCAAATACTTGCTCAGGAAGTGGAAAAAATAGTATCTGC
AATGGTATTCCATTAATTGAACAAAATGAGCCTGTCAAAGAATCTTCATCTGTCCATCTG
AATGGTCCAAAGGATGCAAAGACTCTAAGTAGCGTTGAGCAACGTGTTCCTCATGGAGAT

>Hb30870 
NTAAATAAAAGAATCACCTTCTTATACTACACAAAACTTGATCATCTTTGCCTTCTCTTC
ATATGGTGGGTATGTTGATGGTTCTTGTTTTTATGGAGGTCATAAGGTGCCCATAAAGAA
TCAATTGGGCAAGGCTTCATTTCATCGAGCCTCCTCCATGGCTTTCCTTTACCACTCCAA
TGCAACAAACTCACAGGTCCTGGATGCAAAGGCCTGCAACTTCTAACCACATTATCCCCA
CCAAGCCCATGCTGATTCCATCTATGATCAATTGCTTCAACATCCCCAGCAAACACTAAT
AAAAACGGTGGAAGAGAACCCAACTCATAAATCCTTCTCTCTTTCTGGATTCTCATCCAT
TTCTCAATTTCCCTAGTATAACCACCTTCTCTCCACCTCTCCAAGTCTATCACCATCACA
CCAGTATTAAAATAGCAAGCCATCTTCCCTTCAAAAACCCTGGAAAGCTCAGGATCTGAC
CAAAACTCGCTGTTGAAGTAGTTGGTGAATTTTGCGTGACAGTACTCTGGTGCTCCAATA
GTTCTTGAACCAGTAAGAGGAATCCTCCATAGATTTTTTATATCATCAACAACTATTACA
TCTGAATCCAAATAAATCACTCGTTTAATGCAGGGCTCTAGCATATCAGCCAAGTAACTT
CTTGCATAGTTCAATGGGTTGTCGAGAGCTTGACGAATGGAGGTTGAGATTAAATTATCG
ACCAGATTCTTCTTGAAGAGGTAGACCTTAAACTTCAAAGATGGGAATGCAGACTCTACA
ATCTTGGTGAGTTTGCTTGGACTAATCAGCCCTGAATCTGAGGCAATAAAATGAAAGAAA
ATGTTTTCTGGGCAAGAAGCATGCTTGAGAACTGAATGGATTGCAGCCATGGTGCCTCTC
AAGTAATGTGGATCGAGTGTCATAGCTACATGAACAAGCGAAGGATCATCTATCAAACTA
GGTACAGTAGCACATGCCATTCCATTTTGATACTCTGGGGCCTCCAAGAATTGCAGAGAA
AAATCAAACTGATCAATCTTTCTCTCATTGAAATCACTGGTAGATTTACTGTGAAAAGAT
CGAATAGCATCACTGGGGAAGATCAAGAAGAAGAAGAAGAAAACATAAAAGATTGTGCGA
GAAAACATTAGGAATTGAGGAGAGAGATGAAGATGCTTTTTTCTGGAATGACATTGAAGA
AAAGTTGTTATAG

>Hb11594 
TCTCTCTCTATCTTTGTACCTACCTTGCTTGGCCTTTCCATCTTTCGATTAACCGAAACC
CTAGCTTGATCCGCCGGAGAATTAAAGATTCCGTTGAGTATACAGTCTTTAGTGAGCAGA
AATTGTTTGTGTTTGGTTGTTTTGTGTACTTGATTAGGTTTTTCCTTTAGCTGAAAGTGA
GCAAATTTAGCAGTTAGGAGGGCTAATATCAGCTTTTTCATCGTGATTTTTGTGGAACAG
TAGATGAGCTTACGATTGGGGAACAGTTGAGGATCAACCGGCCTGGATTTCGTCACCGGA
TGGAGGGAGGTAGCGTCTCTAGACTTAATTGTTCTGGCATACACCCATGGATTATGATGA
CAATGATTTTCACAGCCAGAATCTTCATTTAGCTGGTGAAGGGAGCAATAAATTTCCTCC
TGTTCTACGGCCATATGCTCTTCCAAAGTTTGATTTTGATGACAGTCTTCACGGAAATTT
GAGGTTTGACAGTTTGGTTGAAACTGAGGTTTTTCTGGGCATTGAAAGTAACGAAGATAG
CCAGTGGATTGAAGATTTCTCCCGGGGTAGCAGTGGGATACAGTTCAATTCAGGTGGTGC
AGAGTCTTGCTCAATTTCTAGGTGCAACAATGTCTGGTCTGAGGCAACTTCCTCAGAATC
TGTTGAAATGTTATTAAAATCTGTTGGCCAGGAAGAACATATTCCTGCACAAATTAGTTC
AAAGGAGTCGGATGCCTGTGATGAACTGGGTTGCATAATAAAGCAAATGGAGCCCAGCTC
AAAACAGGATACTAATATACCAGCTAGAGTGGTAGGTGTTACTAATTTGCAGCCCACATT
ACAGCCAGGTGAATTTCCTGAAAATTTTTCTGTGTTAAATGATGATGGTGGTGGGCAGCA
GCCTCAAGTTAGGGATAGTTCACAGGCTCATCAAGCCATTGCATCTGTTGATCCAGGTTT
AGGTGACCTAACTGCTATTAGTGTAGACGTCAGGTTACCCATTGCTGAGGGGAGTCAGTT
CATTGATGATAAATGTAATGAAATTAATCAAAGGGAAGGCGATACTGTTATTAATGAATC
TTTAGATAACAGGACACAAGAAGGTTCTGCTTCAGCGACACAAATTAATAATGCATTTGC
TACTGTCAAAAACATCATTACGAGCAATGATGAATTGATTAATGAAGGTTCACCAAATCA
TGTAAATGAGACTGCTGATCAAAATGTTGATGTTTCAGGAACAGATAAAGGTGAGCACCA
GGAGAAAGGGGTTGTGTTAAGCCGGGTTTTGAATGCAGAAATGGATGAAAGGGACACTCC
TCATTTGAACAATCCTCTTTGTATGGCCTCAGTGGAATCTATGGAAGAAGCAAGTGCAAT
TGAAAATAACATGGACAGTGTAGAAGAACCTAATATAATACCCAAGGGGGATTCTGGCTT
AGATACACATGTTCATTCTGCAGTACATGCACGTGAAGTACCACCGGTGGTGATTGAAGG
AAATACTGCAGTTGAAAGTCATGAAGTTGAGAAGTCTGGGGCATGTCTGTTACCTACAGA
AGAGAATAAATGTGCTGAAGATAAATTGGATGAAAGTTCTTGTTTGCCCGAGGTCCATTC
TTCAGCTGAGTTTGTCAATGAGACACATGCTGAGGGCCATGTTTCATCCTCCACAATTGT
TGAATCCAAGCAAATGTGTAAAAAAAATGAAGTCCCCAGACAATGTGATGTTGACAAATG
TGATAAAGATATTCATGTTATTGAACAAAAAGAGAACATTGTTTTGCCTGCTGATGATAG
TAATAGAGATACGATAATTGATAAAGGGGTTGGTACCTCTTCTTTTGTTGAAGGTAGCGC
AGGAAATGAGTTGATAGTTTCCGAACCTCAATCAGATTCTACTGCTGGAAGAGAATCAGC
AGCAGATTTCACCTTTGAAAGTGCTAACTTGTCCTGTAATGCAGTGGATGAGGTTCCTGT
GACCTCTGGGAATGGCACTAGTACAGATGCAGTAATTGATCACAAGGATGTTGAAGTGTC
TGGTTTACCTGTAGTGTTTACTTGCTCAGATAGAGAGGAAGAAATTGTTGCCAAGATTTC
CACGGAAACAAGTTTATGTGATCACAAGGCATCTTGTCAAGTGACGACTAGAGTAGATCC
TGTTTCTGAATCTGAAAAAGAATCTTTTGCTGCTGCTGAGCAGATGATGTGTGAGCCAGT
TGATCATTCTGTGTCAGCAGTGGATGCTTGTAATACAGAAGGCGGACTTGAACCTCTTGA
AGTAGTAACAAAAAAAATGGGTCAGGACTGCACAAAGGATAAAGAAGTGTGTCAAGCTCC
TTGTGATTCATCTGCAAACAAGGGAGACAGCATTGTAGCACTTGTAAAAGAAAATGATGA
CAAGAAAATTAAAAATATTTCAGAACCAACTGTAAACAATGAGATACTTGTGCCTGCGCC
CTCGGCCATAAAAGAGTCTTTCCAGGATACTAATCATAAAGGTCAGGAGGAACACAGTGT
TATGGTATCTGGAGAAGAACACGAAAGTAGTGATAACCTTGACAAGCGAGCTGGTGGTTC
CCCTACTGTCATTAGAACTACTGAACTTTCTCGTGGTGAAAGTAACAAGGAGGAACTCAG
AAGATTGTCAGATCAGAGTGTTTCAGTTTCTGAGGTAACTGATGGTGACACCATCAAAAT
AAAGTCTGCTTCTAAGGATCCAAATCAAAATGATGCCTCTAAAGATGAGAGTAGTTTCAC
GTTTGAGGTCAGTCCAATGGCAGATTTGCCTCAAAAAGATGCCAAGAACTGGCAGCCCTT
TTCAAATATAGAAGCTGGCAAAGCATCCCCGATTGTGGATGGATCTACTTCAACCTCTGG
CTTAGGCCAATTGGATCCCAAGATTGCTCAAGATCTTTCTCGGGGAAGTTCAAAGGTTTC
TGATGTAGCTATTGCACGTGGTGCTTCAAAAGGTAGTTCTGAGCGTAAAACTAGACGAGC
TTCAGGTAAGTCGACAGCAAAAGAAACTGCTAAGAAGGGAAATCCTGTTAAAGTAGCTTC
ATCTATGAGATCAGATAGAGGAGACAAAATAACCAATGTTTCCCTGAGCACATCTGGTGT
TTCTCAACTTGTGCAATCCAATGAGATGCAACGCTATGGACATTTGGACTCCTGTAATGT
AAAACCATTTGTTCTTGCACCATCGACTTCTGGTCTGCCAGATTTGAATTCTTCAGTGTC
TCTAGCTGCAGTGTTTCAGCAACCTTTCACAGATTTACAGCAAGTGCAATTGCGGGCTCA
GATATTTGTTTATGGAGCTTTGATTCAAGGAACGCCACCTGATGAAGCATATATGATATC
TGCATTTGGAGGACCCGATGGTGGTAGGAGCATTTGGGAGAATACCTGGCGCTTGTGTAT
AGAAAGGCTTCACGGTCAAAAGTCGCCTCTCATTACCCCTGAGACACCTTTGCAATCCCG
TTCAGGTGCTAGTGCTCCCGAGCAATCAATTAAACAAAATGCACTTCAAAGTAAAGCAGT
CTCTCCACCTGTTGTTCGTGGCAGCAGCAAGGGTACTCCTACAATTGTGAATCCAATTGT
ACCCCTCTCTTCACCACTTTGGAGCATGCCTACTCCTAGTGACACCATGCAAACAAGTGG
CATGACAAGGAGTCCAGTTATGGATTATCAACGAGCACTTTCTCCTTTGCATCCTCATCA
AGCTCCGGTTATCAGGAATTTTGTTGGACATAGCCCTTCTTGGCTATCTCAGGCTCCCTT
TGGTGGCCCTTGGGTTGCATCTCCACAGACTTCTACTCTTGACGTAAGTGGTCGTTTTTC
TGTGCAATCGCCTATCACTGAAACTGTTCAATTGACACCTGTAAAAGAATCATCTGTGCC
CCATTTATCTGGTGCAAAGCTGACAAGTCCCATGGTTCAGAGTGGAGCCTGTGCTAGTGT
TTTTACTGGGACAACTTCTGTGCTTGATACGAAAATGGTAACATCATCGGGCAATCTAAC
TTCTGCTGATCCAAAACCTAGAAAAAGAAAAAAGACTTCAGCTTCTGAGAATCCTGGGAT
GAATATTTTGCCACCTCCACCTCATGTGGAACCAATTATTACTTCTGTTGTTGCTAATCC
TTTGTCTACTTCCATTGCCATCACAACTCCTGTTGGCTTTATTTCTAAAGCCCCCACAGA
GAAATTCATTAAATCTGCAACTCCTACTTCTTCGGATCTTACAAAAGGGAGCCAGAATAT
GGAACCAAGGTCAATTTTATCAGAGGATACCCTTGGTAAGATAAAGGAGGCTAGGCTGCA
GGCAGAGGATGCTGCTGCTCTTGCTGCTTCTGCTGCTAGTCAGAGCGAGGAAATATGGGA
CCAGTTAGCTAAGCAGAGAAATTCTGGGTTGTTACCAGATGATGAAACCAAGCTAGCTTC
TGCAGCCGTTGCAATAGCAGCTGCCGCTGCTGTTGCAAAGGCGGCAGCTGCAGCTGCCAA
GGTTGCATCGAATGCTGCATTGCAAGCTAAACTAATGGCTGAAGAAGCAGTGGTTTGTGG

>Hb3289 
CTGCCATTGCTAGTCTAGTATCTCCTTCAACCTATCTCATATTAGTCTTGCTTCTCACTG
CTCCACACAAGGTTTAAGGTCTCTCGATCTCAATTTCTCTGTGCCACCGGAACCTTCAAG
AGCTCAAAGCCATGGCGAGTACCAAAGTCCAGAGGATTATGACCCAACCCATTAACCTGA
TTTTCAGGTTTCTTCAAAGTAAAGCTCGCATTCAGATATGGCTTTTTGAGCAGAAGGATA
TGAGGATTGAAGGCCGAATCATTGGCTTTGATGAGTACATGAATTTGGTTCTTGATGATG
CTGAGGAAGTCAATATCAAGAAAAAAACCAGAAAGTCTTTAGGAAGGATTCTTCTCAAAG
GAGACAACATTACCCTGATGATGAACACAGGGAAGTGATGCTCATCAGCAACTGTTGAGG
CTGTATTATGTTTCTATTTCGGAGGCCTGGAAGTTTGAGCTGTGTAGTGTGTCCTGATAT
ATTGAACACTAAAACATGCTTTTTTTGGACTGACGATTTTAGGTGATAAATGTAGGTAGG
ATATGATTCATGAAGTCCGAATGTTCAAGCTATGAGTTTTCTTTATATTCAACTTGGCAA
TTAATATTTTGATGCTATTCGGGATCGTCTTTTATGTGATGTACAATGTTGTAAGCTCTT
TGTATGCGTTTGCTACGCTGATATTTCCTTCTTGAAGCCTGAAGAAATATGCTGCTCTGA
GTAGGTGCTGTAATTTTATGTTTCATGCCTATATATGTAGCAGACTTGTCTTTCATATGA
GCATAATTTTTTTTAA

>Hb33655 
CACAGGCTACGTCGAAAAAGGTGATTACAAGAGAAGAGTGGGAAAAGAAGCTCAATGATG
TAAACATTAGGAAAAAAGACATGAATAAATTGGTGATGAATTTTCTTGTTACTGAGGGTT
ATGTTGATGCTGCTGAGAAATTCCGGATGGAGTCTGGAACTGAACATATAGATCTTGCAA
CAATCACTGATCGCATGGCTGTTAAGAAGGCAGTACAATCTGGAAATGTGGAGGATGCAA
TTGAGAAAGTTAATGATTTAAATCCTGAGATACTGGATACAAATCCCCAACTGTTTTTCC
ATCTCCAACAGCAGCGGTTGATAGAATTGATTCGAAATGGAAAAGTAGAAGAGGCTTTGG
AGTTTGCTCAGGAGGAGCTTGCACCTAGGGGTGAAGAAAATCAAAGTTTTTTAGAAGAGT
TGGAGAGGACTGTTGCGCTGCTGGCTTTTGAAGATGTCACCAACTGCCCTGTTGGAGAAC
TTCTGGACATTTCGCAACGCCTGAAGACAGCGAGTGAAGTGAATGCAGCCATCCTAACTA
GCCAGAGTCATGAAAAAGATCCAAAGCTTCCAAGTTTGTTAAAAATGTTGATATGGGCTC
AGAACCAACTTGATGAGAAAGCTGCTTATCCTCGAATAAACGACCTATCTACTGCCATGC
TTGAAGACCCTTCAGTTTGAAAGGCTATGTGGTGTTGTGGAAGATTTGGATCGTCTTAGA
ATGAAAACATATAGTTGATGAAATCATCAAATTTGTGTATTGTGTTTACATAATGACTCT
AGGCAGTTATTTGTTGGATGATGATAGAATTTGATTGATGATAGAATTTGGTTGATGCTT
ATTCTCTTCTTCTAAGATGTTCAATGGCCTAAACTCTGGTGTAATTGATTTTTTTTTTAC
AAATGCAATCAGCTTTATTTGAAGACTTCGCATGTTATAAATTGACATTTTACCTGGGGA
AAAATGAAAGTAGCACAAGTGAATGGAAGGCTAATTATCATAATATTTAAAAAATATCAT
TGATAGAACTGGGAACGAAGAAAAGAATAGTACAAATTCTTCTCCTGAAGAAATAGCTGA
CATGCTGCTTAAGTGGATGCTTTCTGGTCTATGGCTGTAGTAAATTTGATAACCTAAGCA
TTACTCAATGGTGCAACAAAATTGACCAGCCAAAGGGAAGGTCTTAATCGAAAACAATAT
AAAGAGATATCCTCGAGATAAATTGCTTGGAGCTGCTGGCAAAATTTGAAAGGGTTTGAG
AAACAGGGGAGGTTGTTGGTGTTGCAAATGGAGCAGCTGAGTTGTAGGACTAGCTTGGCC
AAGTTGCTAAATAATTCGAGTTGGCTGAGCAGGATTGGATTTGGAGGTACATTCTAAGAA
TTATGGTGCCATTGTTCATTTGATGCTGCAGAGTTCTGCTAGACCAGACCAGTAAGGAGC
ACTTCCCTCAGCGACTTACCTAAGAAGAGTAGGAGACCAACTTTTGCACTGATGTGAATG
CATTTGTCCCAGCTACAAGCTGGTGATTTGGGGTACTTGTATGCCCCCATCTACATTGGT
TGCTTCTACAAGACACTTTGAATAAAATCTTTTACTACTAAAAGGGGGGCAAAAGGAAAC
TTAAGAATGAGAACTAAAAATGGAAGGTGAAATACTTTTCCTGGACAAACTGCTTCTCTT
TACCAATTGAAAACCCAACCAAACCTACAATGAAAAGATGTAGCAATTAATGCCACCAAA
AGATCCCAATCTAAAAGCAAAACAGAAATACTAAATAAATAAAACCAATGTTCTTTCCAT
CCCTTAAGATTCTTCCCACAGAACATAAATCCATATAGTCTTATTGCCATCCTGACTCTT
TCCAGGTTTCACTTCATATCTTCTTCCTCCACCAAAGTGGCAGCAACCATCATCAAAATT
GAGAGCATAACTAGAAGGATCATATTGGAAATTGACCTGCTGTTTGCCTCCATTCTTCAC
GGCCTTCTTCACTGCTGCCTTCACTCTCCAAAACAAGCTCTTGCATTGCTTCTTACTGAA
ACTATTCATCCATTCCAATCCCCCAATCAAACCCATATTCAAACCCAAAAAGAGATATAT
CTTGATGAACTAGGAAGTTGGCTGGAAAAAGTCTCTGGCTTTATAAAGAGAAGCAGAGTA
ACAGTAACTTGCCAAAGAAGCTGAGGTGTGAGAATAAAAACAACCGAAAAAAAGGCCTCA
ACTTTTGAAGGTGGGGAAACAAGAATGGACGGGGAAAGAAAGAAAAAGCAAATCTTTTGG
GTCTTTCAAAGAAGCTGCTACAGCTACAGCTGCCAGTCTCCATAGGCATGAGCTCTTTTT
GGCTTTACATTGGGATGCTCAAATTCCATCATCTAATACAAGAAAAGGTTGAGAGAGAGA
GAGAGAGGAGAGAGGTTGCAGTGGCCAGAGAGCATCCCTCTCCCTAGGGTCCTATCACTA
TCAGATAGTTGTCGTAGTTAGAGTGGTACAGCGATCCTTTGTTCCTAGGGCACTTCATAA
AGAATCTGAGCTTTTTTATAACCCTTCTGTCTGCTGGGGGAGGCATGTTTTTTCACTGGC
ATCAACTCCATTTTGATATCCACCACT

>Hb6895 
TTTTCTAATCTGCAATAGCTGCTCTTCCCATGTGCTGCATTGGGAAACGAGGTGGAAAGG
TTCTGCTTCCAAGCTGTGTTATTAGGAAAAAGACAGATCTCAGTACAGATAGTTGCTGCC
ATTATTATTCCCGTAGTTATATCCTTGGTGCTACTGGCCCTGGGCATTTGTTTTCTAAGG
AGGAGAGCAATGAAGAAATACAATGCCTTAAGAGAACAAAATGTTGGGGATGAAATTACA
GATGTTAACTCCTTGCAATTTGATTTGGCCATAATCCAGTCTGCCACAAACAACTTCTCT
GCTGACAACAAGATAGGTGAAGGTGGATTTGGTACAGTGTACAAGGGTAAACTGTATAAT
GGGCAAGAAATAGCCTTGAAGAGGCTATCAAGGGACTCTGGGCAAGGTCTAACAGAGTTT
AAGAATGAGGTGATGTTGGTCGCTAAGCTTCAGCACAAAAATCTGGTGCGGCTACAGGGA
TTTTGCGCAGATAGAAAAGAAAAGATACTTATATACGAATATGTGCCTAATGGAAGCCTT
GACCGCTTTCTATTTGACACTGAAAAACAAGGAAAGCTGAATTGGCCAAGACGCTACAAG
ATTATTGAAGGAATTGCTCGGGGTTTGTTTTACCTTCAAGAAGACTCGAGGGTGAGAATT
ATCCATCGTGATCTCAAAGCTAGTAATATTTTATTAGACGAGGATACAAATGCAAAAATT
TCAGATTTTGGCATGGCAAGAATTTTTGGGGTGGATCAAACGCAAGCAAATACAAGAAGA
ATTGTTGGCACCTTTGGGTATATGGCTCCAGAGTATGCAATGCATGGACATTACTCTGTG
AAGTCAGATGTATATAGTTTTGGAGTCTTAATTCTTGAGATAATAAGCGGCAAAAAGAAC
AGTTCTTTTTGTCAATCAGATGGAGCTGAGGACCTCTTGAGCTATGCATGGAAACATTGG
TGCAATGAGACACCACTGCAATTTATGGATCCAGTTCTCAGAGATTCTTATAAAAGAAAT
GAGATCATTAGATGCATGCATCTTGGTTTGTTGTGTGTTCAGGAAAATCCAGGTGATAGG
CCTACCATGAAATCAATAATTATCATGCTTAGCAGTTCCTCCATTGCTTTGCCACTGCCA
GAACAACCTGGATTTTTCCTTCACGGTGGAATAGACATGGAAACCCAATCAAAGGAGCTG
GAATCTAATCAATCTGCTAGTAGGTCTATACAATTATCTGTCAATGAAATGTCAGTTACT
GAATTATACCCTCGTTAGAGCAAGTAATTAGCCGATAATAAGGTTTCTGTAAAAGCTTGT
TGATCGAGAATACATTTTTTGATCGCACTGATTATGAAAGCGTTTGGTTTGATTTATAAA
TTGATTAAATCTATTTATAAGTA

>Hb44428 
GGCTAGAACTGCACAAGCAGGAAGAAGCAATCCCTAATGCAATTCCCAGACAAAAAGATA
CGATGCATTATTCATGGAAAATTAGCAAGAAAGAAAAGGTATGAGTAGATGATAAAAAAG
AATATCTATATGGCAAGGTTTCTCACAACCCTTTTGTAAGTGTTTCACCATTCTCTTTTC
ACAAGTATTTTTACATGTGTATACACTATCACTCCTTTTTCTCTATATACAATGACCTGA
ATTTCCAGAGACAGAATTGGCTCAATTTTCTGTTGCTGGTTTATTTTGTTATTGTTGTCC
AACAAATAGATGAAACTATTGAGCTTATTATCCAAAATGTAAGAACACCAGACTTGGTTT
TCTGGAGGGGCAAAACTTCTTACCCAAGCGTGCAACAACCGGGTAAACTCATTTGATCAA
CTGATAAATTAGCATTCAAGAAATTGGGGGTTTTCCATTGAGCTTGGCCAGCTGCAACCC
GTAGACCATCCCAAAACACCGAAAATCAGATCCACACTTGAGCAGGCCTTTACCAAACTA
TCAGGGTTCCCTTCAATATGAAATAACATCACGGACATCCCCCTTCCTCTATCAATTTCA
GCCACACAGGAACATATAGCTATACCTACAGCTGCCAATGCTGTTGTAACCTCAGCCATT
ATGCCTCTTCGATCTATGCATACCACACAAAACCACTGGACTGAGTGCCCTTCAATTCTG
TGCCAAGAGGCAACCTTGCTGGCATGCCAACTTTCTAAACCAGGCAAGACTTCCTTGTGC
ATTGGAATATTTGACTGCATCATTTTGGCAAAACCATTTCCCTGTGATAACAACTCCTCC
TTGGCCTCCAAATTCACATGTTGCAAATGCTTATTATGTTTCCCATTTACCTTGGGAACC
CAAACACTTCCATTTTTAGAAGGCATGGGCAGATCTTCAAAATATTTCCTTTGAGATGAA
TTCACAACTTTCCTAAACATTTTCTCCCACAGGGTTCTATTCCATTCGGCATTATCTGAG
AGTTCTTCTACTTCACTCTCCTCCTCAGAATCAGCTATAAAGTCATTTATTGTATCTGCT
GTTATTTCGGCAGCAGATAGTGCAGCTTGCTCCCTTAAGAATTTCACAATTTTGTGTCTG
GCACTACGTGTTTTAGCATGTTGCAGCCATTGCTTGTGCCTCTGAAAAGCTGATTTGCTA
GAAAGTGCATTGTAGGTGATTATCTCGATGACTTCTGCATTGGCAAGTACATGCACAGGA
GAAACAATATTACCATTAACCTTTGCAGCCACCATCTTGTTGCCAATTTCAGTGTGTATC
ATGTAAGCATAGTCGACCACAGTTGCTCCCTTTGGCAAATTTTTTATCTCTCCCTTAGGT
GTAAAAACAAAGACACAACTTCCTAACAGATCTCTAGTGATGGTATCTACAAATTCTCTG
GAGCTCATATTGCCAACAAATTCCTCTTGCCATTCTCTAATTGCATTGAGCCAGCCAATC
CTGAGTGCAATGTTTGCATTGTTAAGACACACTGTCTTCCCTCTTGAACTTCTACCATTA
GGCAGTGCATGTCCAACTAAACCTGTAACAAATACTCTCCCACTATAATGAGCAGCAATG
CCTCTCTCAGCTATCAGATCCATCTCTTCAGTTCTAATCTGAACCTCCAGTCGAAGCATG
CTTTCATACAGAAATGGAATTACAGTTGTATGAAGACTTTGATAACCATTAGGCTTTGGG
GTTGCAATATAGTCTTTCATAGCTCTAGGAATAGGGGTCCAGATTCCGTGGACTAAGCCA
AGGACATGGTAGCATATCTGCTGTGGATTGCACAGAGGCCCAACTCCAATACACGGCTTT
GGCTTTATGATAATTCGCAGCTGTGCAATTTGGTTAACTTCACTGATCGAACCTTTAGAT
TTAAGTACCGCTTTGTAAAGACTGTAAGGCTCCTTACATGCAGAGCGAACTTCAGTCTTC
ACAGTCATAAGGTCAAGGAACTGATCATCCAATATCTTTTTCTTCAAAATTTTGTTTGCC
TCCATGAGCTCTTTCTCATGTTCTTTATAGAGGTCTGCAACTCTCATCTTGACCTTAGCA
TAAGCCTCAGGATTTGTATACATGAATGAAAGATTTTCAAGCTCAGACTTTATTTGATAC
ATTCCTAGCAGTTTTGAAAGAGGAGCAAAGACCTGAAGTGTTTCCATTGCAATGCTGCTT
ACGTGGAGGCATATGCGAAAGAGTGCGCATGTTATGTAACCTGTCAGCTAATTTGACAAT
AATTACACGGACCTCCTCTGTCATGGCAAGAAACATCTGCCGTAGGTCATCAGCTTTTAC
ATCTTGTACTGAATCACTTTCATTCTTACGCTTTAATTTTCCCAATTTGGATACCTTAGT
CTCCCCTTCTACAATGTGCCGTACAGTGGGACCAAATTCCTCCTCAATTCTTTCAAAAGT
AACAACATTTGTATCTTCAACAGTGTCATGCAGTAATCCAGCAGCAATGGACTCCCAATC
CAATTCAAGTTCTCCTAGAATGCGCGCAACTTCTACTGGATGAATGATGAATGGCTCCCC
GCTGCGTCTTTTCTGACCATCATGAGCCTCAAAAGCCAGCTTAAGAGCATTCTGGACCAA
TTCCAATTCTTTTGGTGAAAGGTATGAAACAGTAGGCTTAAGATCCTCCCATAGTGATTC
AGGAGAAACCTCATTGAAGGCACCTGAGGAAATGGATGAAGAACAAAACAACTGCCATCT
TTGATCAGCAAAATGAAGAATTCCAGGTTTAAAGAGTCTCCCAACAAATGCAGATCCAAA
AGCTTCAATAGAATAACAGCTTCCTATATCAA

>Hb29601 
TTTTCCAAATTCCAATCTTTCTGTGAATTTTCAATCCAAAAGCCCTAATCCTGAAATTTT
CCCTAACAATGGCATTCCAATACTCTAGTGATCGCGCCTGGATTCGAACCCGAATCCTAA
CCAATCACCTTCTCAGCTCTTCTTCTCAATCCGTTTCTCCTCTGGAATCGAATGTTTGCC
TCAGCTATTCTCCTCCTGAACTCCATGAAAGTTTCTTGTTTGACACTAAAGAGATGCGGA
AATTGCTTGACATGCACAATATCGAGGATCGGGATTGGTTGTTTGGGTTAATGAGGCAGA
GCAAGGTGTTTAATCCGCAAGAGAAGGGAGACAGAGTGTATGTAGCGCCGGACTATAATC
AGTCGATGGAGCAGCAGAGAGAGATGACGATGAAACGGATAGCTTATCTGTTGGAAAGAG
GGGTTTTTGATGGATGGTTGACAGGGAAAGGATTGGAGTCGGAAATGAAGAAGTTTGCGT
TTTTTGAAGTTACTGGGATCTTTGATCACTCCCTTTTCGTTAAGCTTGGTGTTCACTTCT
TTTTGTGGGGTGGTGCTATCCAATTCTTTGGCACAAAGCGCCATCATGACAAGTGGCTAA
AAGACACTGAAACTTTTGCAATTAAGGGTTGCTTTGCTATGTCAGAATTGGGGCATGGAA
GTAATGTACGTGAAGGTCCGAGGAATTGAAACTGTGACCGTTTATGATTCAAACACTGGG
GAGTTTGTCATCAATACTCCTTGTGAATCAGCTCAGAAGTATTGGATTGGTGGGGCTGCT
AAACATGCGACACACACAGTAGTCTTTTCACAGCTCAATATAAATGGAACAAATCAAGGA
GTCCATGCATTTATAGCTCAGATCAGGGATGCAGATGGAAACATATGCCCTAACATCCGG
GTAGCTGATTGTGGTCATAAAATTGGTTTAAATGGTGTTGATAATGGTCGAATCTGGTTT
AATAATGTGAGAATCCCCAGAGAGAATCTGTTGAATTCAGTTGCCGATGTTTCATCAGAT
GGACAATATCTGAGTGCAATAAAAGACCCAGATCAGAGATTTGCAGCGTTCCTGGCTCCT
TTGACATCTGGTCGTGTAACTATTGCTGTTGGTGCAATTTACTCATCAAAGATAAGTTTG
GCAACTGCCATAAGGTATTCATTTACTAGGCGGGCATTTTCTATTACATCTAATGGGCCT
GAAGTTCTATTGCTTGATTACCCAAGTCATCAACGACGACTCTTGCCTCTTCTTGCAAAG
ACATACGCTATGAGTTTTGCTGGAAATTACTTGAAAATGATATACTGGAAGAGGACGCCA
GAGTCGAATAAAACCCTTCATGTTGTTTCAAGTGCATTCAAGGCTACTTTTACTTGGCAT
AATATGAGAACACTTCAAGAATGTCGTGAAGGTTGTGGAGGACAAGGCTTGAAGACTGAA
AATCGAGTTGGTCATTTGAGAACTGAATATGATGTTCAGACTACCTTTGAGGGGGACAAC
AATGTTCTTATGCAGCAGGTCAGCAAGGCACTCCTTGCAGAATATGCAGCAGCTCATAAG
AAAAAGAAACCTTTTAAAGATTTGGGGTTAGAACACATGAATGGACCTTGCCCTATATTT
CCATCTCAGCTGACAAGTACTGTTCTCAGAAGTACCCAATTCCAGATTGATGCTTTCTGC
TTAAGAGAGCGAGATCTTTTGAATCGTTTTGCTGCTGAAGTATCACAGCATCAGGCAAAG
GGTGAAAGTAAAGAGTATGCATTTATTTTGGGTTATCAACTTGCGGAAGACTTGGGCAGG
GCTTTCTCAGACCGAGCAATATTGCAAACCTTCATGGAGGTGGAGGCAACTGTTTCTGTG
GGTCCATTGAAGGATGTCTTAAGTCTGTTGAGATCAATGTATGCCTTGATCTGTTTGGAA
GAAGATGTTGCATTCCTCCGGTATGGTTACTTATCAACAGAAAATGCTGCTGCTGTAAGA
AAAGAAGTGACAAAGCTTTGCAGTGAACTGCGACCGCATGCACTTGCCTTGGTCAGCTCC
TTCGGCATTCCTGATGCTTTTCTGGGCCCCATAGCATATAACTGGATACATGCAAATTCT
TTGTCATCTGTTAAACACTAGTTATAGGCATTTTGGTCTCTTCATTTTGAAGTTTTAATA
AGAAAACCTGGGTAACACTTCACCCAAATTGATGTAATGCCTGCTTATCTGTAAAACTGT

>Hb13782 
AGATTACATGATCCATTCATTAACAGCCAAGCCAACAATAATTAAATGCTATGAAAGAAC
AGATAACAGAATTTCACAAAATTAGTAAATTCTTCTAAATGAGTTTATTTGTTATGATAT
GTTGCTGCAATGTAAAGAGGCATTCGAACAACTTGTTTTGTTACAAGATTTTAGTCTTAG
ACATTGTTGCAGCAAACAAGACTATTGAACAACATAAGATTTTGATCATTGAATAACCCA
AACCAACGACTTTGCCCATTTATTTACAAGCCCACAAAAATCATTCAAGTACCAGCACTA
GGCAAAACCGCCATAAAAGAATTGTAAGAGGACTCGAGATCAAAGTGTAGTTGCCGAGCC
TGCTGCTCTGTCAACTCATCTGCTGCCCCCATCTTAGAAAGCCTAAAAATCCAATCTTTC
ATCTTTGTCTTCCCCTCAAAGTCTGGTGGCAAAATGCTCAACTTATTAAGTGAAGCTGAT
AGGTCTGAAAGCAATGGGTGCACCTGATCCACTGCCACCATATTCAGTTTTAGGGAATCC
ATAGCTGTAATAAAGTTCTGGACACACTCAGCCACAATGGCAGCTGAGGTAGTTGCTGAG
GCAGCTGCAGCAGCTCGATGTTCCACTGTGGCAGGCACCCCAGAGGTCACCAAACGGTTT
ATGGCAGCAGGACAATCCATCTTGTAAGTGTCTACAAAGCGCTCAATGCTAGGAACTATA
CCTTTCAGGGTAGAAGCTAGTGTTTTGAAATGGGCAATAAGTTTCTGGCATTCGGTTTCA
TACTCAGATGAGGGGATGATATCACGAATATAGGCCTTTTCAAGCTTCTCTGTGGCTTTT
ATTATGGCATAGAGCTCAGCAAAGTTCTCGTACATTTCTCTCTCGCGCTTGTCATTCCAT
AGCTTGACCTCCATTGGGTATATATGTTTAAGGTAAAAAATAAATAAAATAATCTACTTT
CAAAGTCAGATATATTAAAGTATCTGTGGAGGATTGGAGAAGAGAACGGGACACGCGCAA
AGAGCACGAGCCTTCTTCGCTGAAAAACAATCAAATACAAGAAGATGAAATATAATTAGA
CAAATACTGCTAATTGAGCCACAAAAATACAGCACAAGCTGTCTCAAAGCTACAAGCATG
ATAAATCACAATTGACTACACCCATTAAGAGCTTAAAAATTCTCCACTATGAAATATCCA
AGAAAGCAATATGCTGAATTTCAACTGATCACACACCAGCACAACTTGTGTATTAATAGG
AATAAATAAACTATTATTCAAAAGAAATACACAGAAAAGGAAAGTAAAACAGTAAACTTT
TCCATGTTCTCGAATTCCTCTAGTTTCACATGAAACAAAAGAGCCATACAAACAAGATGA
ATAAACAGATCTTTAGAATCACAAAATAGAAACCCAAAACTCTTAGATCAAAA

>Hb19477 
TGTCGTCCTTCCTTCTCTCTTCGCTCTTTTAACCACAGAAACATTGTAACTCAGGATAGA
AACAAGGAATGAATGGCCCTGGAAGCCTTGAGCCAGCAGATTCTGATGAGTTTGTTGAAG
TTGATCCTACTGGAAGATATGGAAGATACAATGAAATTCTTGGCAAAGGAGCTTCAAAGA
CAGTTTTTAAAGCGTTTGATGAGTATGAAGGAATTGAGGTGGCATGGAATCAAGTAAAGC
TCTATGATTTCCTCCAAATTCCTGAGGATCTTGAGAGGCTTTACTGTGAAATTCACCTAC
TCAAGACCTTAAAGCATGAGAACATCATGAAATTCTACACTTCTTGGGTTGATGCAGCTA
ACAGGAACATCAACTTTGTTACTGAGATGTTCACCTCTGGTATAGGCTAAAACACAAAAG
AGTAAATATTACAGCTGTGAAACATTGGTGTAGGCAGATATTGAAGGGGCTTCGCTATCT
CCATAGCCATAACCCCCCGGTAATCCACAGAGATCTCAAGTGTGACAACATTTTTGTTAA
TGGCAACCAAGGAGAAGTCAAGATTGGTGATCTTGGCCTAGCTGCAATCCTTAAGAAATC
CTATGCTGCTCGTTGCGTTGGAACGCCAGAGTTCATGGCTCCGGAGGTGTATAAAGAGGA
ATACAATGAATTAGTTGACATATATTCATTTGGGATGTGTGTGTTGGAGATGGTTACCTT
CGAATTTCCATATAGTGAATGCAACCACCCTGCTCAGATATACAAGAAAGTTATATCTGG
GAAAAAACCAGATGCTCTATACAAAGTAAAGGACCCTGAGGTGCGACAGTTTGTTGAGAA
ATGTCTAGCAACCGTGTCGAGTAGACTTTCTGCCAGAGAGCTTTTGAATGACCCTTTTCT
CCAAATTGATGATTATGGATATGATTTGAGGTCATTAGACTACCACTGTGATTCGAATGA
AACGGAAACTCTCGTAAGACAACCTTTCTATGGAATTAATCACACTAACAACTCTTTGAC
TAAGGATTATGCCCATTATATTGGTTATGATCCTGAGAAAGAGCTAGAATACCATAAATT
TGAGTATGAACCAAGTGAAATTGATCTCTTCTCTTGTCAAGAGGATGAGCATTTAGAAAA
TATGGACATCACAATCAAAGGTAGGAGGAAAGAGGATGATGGCATCTTCTTAAGGCTTAG
AATTGCAGATGAAGAAGGTCGCATTCGAAATATCTACTTCCCATTTGACATTGAGACTGA
CACTGCTCTGAGTGTTGCAGCTGAAATGGTTTCTGAGCTTGATATCACTGGCCAAGATGT
GTTGAAGATAGCAGATATGATTGATAGTGAAATACCAAGCTTGGTGCCTGAATGGAAGAG
GGGACAGGGGAAAGTGGAAAGTCCGCAGGGTACAGATGCAACTTTCTGTCACAATTGCTC
TTCATACGGTCACCTATTGGATTACATGTCATCACATAGTCCAGGAGCAAAGAACTTGCA
AGTTCTTCAGTGTACTAAGCAAGGATGTGCCAATGCACACGGCCGATTTGAGGAGATCAC
ATACCAAGTTGAAGGACTAGAAAAATGTTCCAGCACTGACTGTGCAGCAGGTGGATCAAA
CCAATCCAATGGCATAAGTTATACTGATATCTGGGCTCAGCGAGATGCACCAGAATTAAC
TTCACAAGGATCAAGAGAGATTCACTGTGATGATGAAGGACATGATGCAGTGGACCAATC
AATTTTTGAAAAGGAAGAGAGAATCATAAACATGGATAGTCTTTGTGAATCCAAAACAAG
AAATTGTGTCTCTTCAAGCCTTTCGGCTGATTGTGCTCGCTGGGATGATTATGAAAATGA
AATTAGGCAAGAACTGAGGTGGCTTAAAGCAAAATATCAGATGCAGTTAAGAGAGCTTAG
AGGCCAACAGTTGAGTGTGGATCAAAAAAAAGATAGCGGAGTGGCTTTGCCTTCAATTTT
GCCTAAAGTAAAGACAGAGAAATATAAACCCTCCCTGAAATCTCTTCCATCTGGGAAGCA
TTTAAGTTCAACCTTCCTTACTGATACTGAGAAGAGATGCACCAATTCAGAATACCAACT
AGTCCAAAATTTTGAGGCAATCAAAAGGGGATACAGTCCTGAGCAAATTGTCACTGCTAA
GAGTTTCTATACTGGAGATTTGCTTCCATGTTCTCTCCACAGAGCAACCTCCCTGCCAGT
TGATGCTCTTGATGTTTAATAACAGCACAGTTTTCTACTGACTTCATCAAGTGTGCACTA
CACCCACATATTAATCAATAACAAGGATGCTTCTCTCTATTGATAAGGTAAAAAAAGTGG
CGAGGAAATTAGCTGTACAAGCAGAGATGTATTTTTTACAGCTGTTTGCAGTCTATCCTC
ATATGAGATGCTGTTGGGAAAAAATCGAATGTTCATTACCAATTAACATCCGAGTAAACA
AGTTTCCTCAAATTGTGTCTTACATATATAATAAGAAGATTTCCTCCTATGATATATTAT
CTC

>Hb12462
AGAGTCTTGAGATTGAGTTTGAGTTTTAATAGGAATGAATCAAAAAGAAAAAATTCAGAC
ATTCAGCAATTAATTCTATTTTCTTTTTCAAATGTCAAAAACCTACAAGCCACAAGAACT
ATCACTATCTTCTACTAAAGAGAATTCCAATTCCAAAAGTAGAGTTGATAAACAAGAAAG
ATGGCACCTCCCGTGGAGGGGAATGCCAAACATGCAGAGGAGTTTTGTTGCGTATGAGCA
ATTCTAGCTGTAACGTAAAAGAGCAATTCAACAGGACGTCACTATATACGCTTGTCCGAA
AACTCATTCTAATTTGCTGGAAGCTCTGTTCTCATATGACCATAAGCTGTGGACATCCTA
ACTGCGGATGCGGAGATAACGGTACCGCATTTAAAACCCCTTTCCAATTCAAATCGCCAC
TATACCAATTCGCCGTCCAGCTTGACGGCGTCAATGCAACATCCCTCTCGGGTTCTTCTC
TTTTCGTCATTTTCTTAGCTTCTCTCTCTACAGTCCTAATTTCTCTAGTTCGTTTCCGTT
CTTTTCCCTCATTTGTTCGTGTATCAATATCATTTCCCTCATCTGCGCGTGTATTCAACT
TCCCAGCTTCCAGAGGGAAGTTGAGTATGGCTTTGGAGCCGCGCAGCTTGAATGCGGCTC
GATCATAGGCTTTGGCGGCTTCGATAGCTGTGTCGAAAGTTCCGAGCCACAAACGGGTGC
CTTTCTGGTTCGGGTCTCGGATCTCTGCTGCATATTTGCCCCACGGCCTCTGTCGGACTC
CTCTGTAATGCTTTTTCTCTTCAACAGCAGCAACTCCTAAGTTGCTATTCACTGGTTTCT
GAGTCGGTCTAGCGAATGGAATCCTCTCGTTTTTGTTAGGGAGTGAAATCTTCAAGGACG
ACTTTCGACTTGTTCGAAAGCTTGAATCTAGAGGATGAGTTTGAGGCTTTGATTCAAAAT
CAAAGAAATCGTTAGTGGATTCAATTCCAAAATTCTGAGGGATTTGAAGATTGGATTCGA
ATTTGACGAAGTCGTTACTTAATTGAGAGACAAGTTGAGATTTAGAATCAAATTTAAAAC
TAGTGGTTGAATCACTAGATTTTGGGGTAGTGAGATCGATAATTTGAGGTTTAGCTTCGA
ATTCGAAAAAACCATCATCAATAAAGTAATCAGAAATTGAGATGGCAGAATCAGAGGTGG
AAGTCTGGGAGCATTCAGACTCACAGTGAGAACTTGGGAGATGGATGGTGGTTAGAGAAG
AGGTAGCGGTAGAAGATGAAGCAACAGGTGAAAAGAGATCGCCGAGCAAATGTTGTTTGA
TGAGGTCCAAGGCAGATGCTAGTTGAGTTGCTGCAGCCATTTGAGTATCAGTTGAAATCT
TTTTAAGAGGAAGAGTTGAGTGTTTTGAGTGGAAGATTGAGTGACAAAGGGTATTTAAAG
G

>Hb35494 
TTTTATATTCCTGTTTTCTATTTTTATAAATGATTGTTGTTTTGTGGCATTGACAATCAA
TTATCTCAGTGGTCGAATGCTAGTTCTGGCTTGAAATTGTTTTGGTGTTTTCTCTTCATT
TTGTCTCGTCAGATTGTTTCTCTTCTCTATTGCAGTTGCTGCTTTTGCTTTGCAAGGAGT
GTGGGTTGAGTGTCTGAACAGGAGATATCATACTCCATTTAAGTAATGATCAAACAGATA
CTCAATAGGCTCCCTAGGAAGCCATCTAAATCATCTGAAAATCGTGAGGGAGGGGGAACC
TCTACTTCCTCATCAAATGCTTCTACCAGCCCAAGGAACGGTGATTTATCCGGTAACCGG
TATGCAAGCGCAGGTGCTACGTCAGTAGCAGGGTTTAATCCAACTTCAAATTTAGGAACA
AATTATGGCAATAAACTTTCTCAAGCTGTTAATGCAAAGCTGAATGGGAATCAGCCTGCT
CCTTATGAGCCCTTGCCAAGTTTCAGAGATGTTCCAAATTCTGAGAAGCAGAACTTGTTT
ATCCGAAAGCTGAACTTATGTTGCATTGTGTTTGACTTCACTGATCCTACTAAGAACTTC
AAAGAAAAGGATATCAAGCGACAAACATTGGTAGAGCTTGTGGACTATGTTTCTTCTGCA
AATGGGAAGTTCCCAGAAACTATGATGCAAGAAATGATTAAGATGGTGTCCTCAAATTTG
TTTAGAATACTCTCTTCTCCGCCACGTGAGAACAAAATTTTGGAAGCCTATGATTTGGAA
GAGGATGAGCCCTCAATGGACCCTGCATGGCCTCATTTGCAAGTTGTGTATGAATTTCTT
CTGAGGTTTATAGCATCACCTGAGACAGATGCAAAATTGGCTAAGAGGTACATTGATCAC
TCTTTTGTTCTCAGGTTGTTAGATCTTTTTGATTCAGAGGACCCTAGAGAGAGGGAGTAT
TTGAAAACAGTTCTGCACCGTATCTATGGGAAATTCATGGTGCACCGGCCATTCATCAGG
AAAGCAATTAACAACATCTTTTATCGGTTTATTTTTGAAACTGAGAAGCATAATGGGATT
GCAGAGCTACTGGAGATTCTGGGAAGTATAATCAATGGGTTTGCCCTACCTCTGAAAGAA
GAGCACAAGCTTTTCCTTGTTCGAGTACTCATTCCATTACACAAACCAAAATGCTTGCCC
ATGTACCACCAACAATTATCATATTGCATTACACAATTTGTGGAGAAGGACTGCAAACTT
GCTGATACAGTTATACGAGGGATGCTAAAATATTGGCCAATTACAAATAGTTCAAAAGAG
GTTATGTTCTTAGGTGAGCTGGAGGAAGTATTAGAAGCAACACAGCCTGCTGAGTTTCAG
CGCTGCATGGTACCCTTGTTCCGCCAGATTGGCCGTTGCTTGAGTAGTTCACATTTTCAG
GGTGGCAGAGAGGGCTTTGTTTTTATGGAACAATGATCACATTGAGAACTTGATCCAACA
GAATCGCAAAGTTATACTACCAATCATCTTCCCTGCCTTGGAGAGAAATGCAAGACAGCA
TTGGAATCAGGCAGTACAAAGCTTGACGCTAAATGTTCGCAAGATCTTCTCTGATATTGA
CCTGGAGCTCTTTGAGGAGTGCCTGCTGAAGTTTCAGGAAGATGAAACAAGGGAGAAGGA
GATGAAGGTGAAACGCGAAACCACATGGAAACGCTTAGAGGAGATGGCTGCAGTGAAGGC
TACAAGTAATGAGCCAGTGCTTGTCTCGCCAAAAATGATGACACGTGCACTATCTGGCTA
GATAGTTGGAGACTCTCAATGGTATTTGATTTGGTTAGCAGTTGGTGTGCGACGCAAACC
ATAGATAGAGGTGGTGATTGAAGAGGTGGAATATGAAGTTAGACATTGATTCCTTTGCAT
AGTCACCTTCAATATTTTTGGTTTGCGATCTGATTAGAAAACAATGGGGGGAAAGGCGCA
ACTGTTGCAGAAAAAGGAAAATCCCATTTTGGTTATCCTGGAGGACTGCGTGCAACAGAA
CAGGTAGGGTGCAGAAACAAATGGGTAAGAGGATATCTAAAGCGCGGTTCTGTGAGTAAA
TTTGAGGTGGTGATATGTTTAATGTCGAGGAGAAGGGTGACAAAGAAAGCTTGAACTCAT
TGTACAATTGTTTATTGCTTCTGGTTTAATGAAAAGTCTGCCCATGTTCTTGAAAAAAAA
AAAAAAGAAAA

>Hb31968 
TATTCGACTTCATCTCCTTTCTCAGATTCTTTCTTTGTTGTTGTGTCCATGAATCCACTC
TTATTAGCTTCTTTTTCTTGCAATACTACATCTGCTTCTGCTGTTACTTAAACTGCTACA
ACCTCTGCTATTGACCTTAACAATTCTTCATATGTTACTACTTGGGTTGCATAAACTAGA
TTTTGCAAGAAGTTGGTGATGTATACAGTAAAGGGTAAAACTTTAAAACATTCACATGGT
TATGGGTTCTTGATTTTCTGTTCTTCTTGTTGTTTGATTTTGGGAATTTATGGACTCTTA
GTAGACTAGATTTTCCCGTCAGAGGTTTCTGATTTCATAACTGACGTTCGAATCTCTGTT
GGTCTTTTTCGTGTTCTGGGTTTTGGGTGATGGTGGTGGCTACAAGGATAAAAACAGACT
TCTGTTTGGAATTAGAAACTCAGAATCTATGTATTCTATGATTCTCTCTTGTGGGTGTGT
GTGAATTTCTTATCTTCAATTTTTGGGTTGTTTCCTGCGCTCTATCTGAATTTCTAGCTC
CTGTTAGTGGATAAGATAGCATCTTCTCTCATATCACTTCTCCTTTTCGATTTCACTTGT
TTACAGTGAATTTGGAGTTTGGTGGAATTTGTTCCTCCTTATTTCTTGTGCCTCGTTTGT
TCTTCTTAGTTTGGATTTTCTTCACGTTGGGTTTTTGCTAGACAGTTTCTGTAGATTTGA
TAGTGGGTCTTTTTCTCTCTCTCTATCTCTCTCTCTCTCCCCCCTTTTATATTTTCAACC
CGGAATTAGCAGTAAAAGCCACTTCAGCTTGGTACTGTTTCTTGGTAGCTTGCGTCGGCT
ACTGTTTTGGATGAGTTTGCTCCATGTATTTGGGTTTGGTTTGAAGGTGGGGCATCTACT
TTGGATGCTATGTTGCTGGATTGTATCAGTAATTTCCATGAACTGGTTCATTAATGGTGG
AATTGTGGAGAGCAAGACTGGTTTGCTTGGTGATGGTGGCAAGATGTGGCTCAGGTTCTG
GGAGAAGATCTCAGGGAATAGTTGCAAGATGCACCATCACTACTACCAGTATTTTGGGTC
GAAGAGAGTTAGAAAAACATGGTGGAGAAAGCTCTTGGTGGCATGGGTAATTGGCTGGAT
CATGGTCTCTTTATGGATCTTATGGTACATGAGCTCACAAGCCACTGAGAAGAGGAAAGA
GACACTTTCAAGCATGTGTGATGAGAGGGCCAGGATGCTACAGGATCAGTTTAATGTGAG
CATGAACCATGTGCAGGCCATGTCCATTTTAATCTCAACCTTTCACCATGGCAAGAACCC
TTCCGCTATTGATCAGAGGACTTTTGCAAGGTACACAGAAAGAACTGCTTTTGAGAGACC
CCTCACAAGTGGTGTGGCATATGCTGTAAGGGTACTTCACTCTGAAAGGGAACAATTTGA
GAGACAACAAGGCTGGACGATTAAGAGGATGGATACCCTTGAACAAAATCCAGTTCACAA
AGATGACTATATCCCAGAATTATTGGAGCCATCCCCAATTCGAGAAGAATATGCCCCTGT
CATCTTTGCGCAGGATACTATTTCTCATGTGGTTTCTCTTGATATGCTGTCTGGAAAAGA
AGACCGCGAAAATGTGTTGCGTGCTAGAGAATCAGGAACTGGAGTTCTAACTGCTCCATT
TAGGTTACTCAAAACTAACCGTCTTGGAGTTATATTGACCTTTGCTGTCTACAAGAGAGA
TCTCCCCTCAAATGCGACTCCAAATGAGAGGATTCAAGCGACTGATGGCTATCTTGGAGG
AGTCTTTGATATTGAATCACTTGTGGAAAAGCTACTTCAACAACTTGCAAGTAAACAAAC
CATCCTTGTGGATGTGTATGACACTACTAATCAATCTCACCCCATTAGCATGTATGGCTC
AAATGTATCAGATGATGGGTTGCAACATGTGAGCTCTCTTAATTTTGGAGATCCCCATAG
AAAGCATGAGATGCATTGCAGATTCAAACAAAAACCACCATGGCCATGGTTGGCTATAAC
AACTTCATTTGGGGTCCTTGTGATTGCATTGCTTATCGGACATATTTTCCATGCCACTGT
AAATCGAATTGCCAAAGTTGAAGATGATTATCATGAAATGATGGAGCTTAAAAAACGAGC
AGAGGCAGCTGATATTGCAAAATCTCAGTTTCTGGCTACAGTTTCCCATGAGATCAGAAC
CCCAATGAATGGTGTTCTAGGGAATGTTACATATGCTTATGGACACAGATCTAGATTTAA
CTCAGCAAGATTATGTCAGAACTGCACAAGACAGTGGAAAAGCTCTTGTCTCACTAATCA
ACGAGGTTTTGGATCAAGCGAAAATTGAATCTGGTAAGCTTGAGCTTGAGGAAGTGCAGT
TCAATCTACGGGCAATTTTGGATGATGTGCTGTCACTCTTCTCTGACAAGTCTCAAGGGA
AAGGAGTAGAGTTGGCAGTTTACATCTCTGATAGTGTTCCTGAAATGCTAATTGGTGATC
CAGGGAGGTTCCGGCAAATCATCATAAATCTCATGGGAAATTCAATAAAATTCACACATC
AAGGGCACATCTTTGTCACTGTACATCTTGTGGAGGATGTGATCGACTCCATAGATGTAG
AGACAGAATCATCATCAAGGAACACCTTGAGTGGTTTGCCTGTTGCAGATAGATGCGGCA
GCTGGGCAGGATTTAGGACTTTCAGTCAAGAAGGATCTGGTCGTACTCTCTTGCCATGCT
CTTCTGACTTTATCAATCTAATCATTTCTGTTGAGGATACAGGAGAAGGGATCCCTCTTG
AAGCCCAGTCTCGCATTTTCACTCCTTTTATGCAGGTTGGTCCATCCACTTCCCGAAAAT
ATGGAGGCACAGGGATTGGCCTAAGTATAAGCAAGTGTTTGGTCGGCCTCATGAATGGGG
AAATTGGGTTTGTAAGCATACCCAAGATTGGGACCACCTTTACATTTACTGCTGTTTTTA
CCAATGGCTGCACCAATTCAAACGAGTACAAGAGTCACAAAATCAGCAACCAGTCTAATG
CTATCTCTTCAGAATTTCATGGCATGACAGCATTAGTTGTGGATCCAAGGCCTGTTAGGG
CCAAGGTTTCAAGATATCATATCCAGCGGCTTGGAATTAATGTTGAAGTGGTTTCTGATT
TAAATCAAGCTTTATGTAGCACAAGCAATGGGAATGCAGTTGTCAACATGGTTCTTATTG
AACAGGAAGTTTGGGATAGGGATTCAAGCAAATCAGCTCTATTTGTCAATAATATTAGGA
AAATTGATCACAGTGTTTCTCTAAAACTATTCCTTCTGGCTAATTCTATCAGTTCTTTCA
GAACAAATGATGCAACTTCTGGTGTTTATACCCCAAGTGTCATCATGAAGCCCCTGAGGG
CAAGTATGCTGGCTGCATCTTTACAACGAGCAATGGGTGTTGGGAATAAGGGGAATGCAC
GCAATGGAGAGCTCAGCAACCTTCTTCTTGGAAGAAAAATTCTTGTTGTAGATGACAATG
GTGTGAACCTCAAAGTAGCTGCTGGTGCTTTGAAAAAGTATGGAGCTGATGTGGTCTGCG
CAGATAGTGGGGAGAAGGCAATCAAATTGCTTACCCCACCCCACCAGTTTGATGCCTGTT
TTATGGATATCCAGATGCCAGAAATGGATGGGTTTGAAGCTACCAGGAAAGTTCGTGATA
AAGAACGCAATTTCAACAATTCTATTCAAAATGGAGATGCTTTAGTTGGAGCCTATGAAA
ATCTTCCTAATTGGCATGTTCCCGTTTTAGCAATGACTGCAGATGTAATCCAAGCTACAC
ATGAGGAATGCCTGAAGTGTGGAATGGATGGATATGTTTCTAAACCATTTGAAGCTGAAC
AACTGTATAGGGAAGTTTCACGATTTTTGCAGACAACTTCCAATGTGATATAGAGGGGAC
TTCTGTTGGAAACATGCTCGTGACATGAGCATAAGCGCCTGTTCTCTGGGACGTGGTGGG
ATACTTGAATGGGGTTGAGAGTTTCTCCCAAAAGAAAACATGTGTTGTTGCAGAGAGTGT
AAATAGAAGCCATGATTGATTGAGCTTGAGTTTCATTGATTGTTTTGTGAACCACACGGT
GAAGCTTGTTCAATTTTCCTTGTAAAGTTGATCTCATTTGCTAGTTGTTGTTTAGGGTTG
GTTATGTGAGACTTGTGCAGAGGCAAAGCTTTTAGGGTAGGACATCGAATTTGATACTTG
ATACCAATTTCAAATGGACGGAGAATTCTATTATCTGAGTGGATCATAGAAGCTATGGAA
TTGCACCCTCTTCTTGTAATAAATTTGTGATGATCCGAAGGTAGCACTCTTTCTTTGAGG
ATTATCAATTTGTAGTGTAGGGGTAGATTCATGTGAAAGGATGAAAGAAAACTTCTTGGC
AAAGGGGGAGAGAAACACATCATGTACATTGTATATTATCTCATTAATAAGATGTTGATG
TACTCATACTGTCTTATTTCTTCTTCGTTTTGTTTCTAACAATACCAAGAGTTTGTTGTA
CCAAGAATTGATGTAACTTATATAGTGACAGTGTATCAAATCTTAGTAATCTCTTGATTC
TTCTCTGATTAGAACAT

>Hb30640 
ATCCTCTTAATTCCTTGTACTTTTCAACTTTTCCTCATTTGAGAAATGATGCATTACGAA
AATATCACTTGAAACTTTTAGTTTTCTTATTTTGTGGTGGCTGAATCAGGCCACTTGTGC
TTGATTTATGAGCACAAGTTCTTTAACTTACAATGGAGGAAACGTTAGTGCCATCTGTTG
AAGAGCCAGTGAATGAGGTTCAAACTTCAGTGAAACAGTCCTCTGTTAGTTCAGTGGAGA
CAATGAAAAAGGTTACAAAAACCACGAAACTTACAGTAGCTGCAACCTCAAGCCTTTTAG
CTCCAACTGGTTCTATCAGAAAGAGAACTGAACCAAAAAGCAGTTCAGATTCAAGTTCAA
AAGTGACCAAACCAAATTTAACTGCTTCATCTCGTAATTTAAATTCAGTTCCAGTGGCAA
GAAGAAATAGTACTGGAGGAATGCCTGAGAAATCATCTACAATAAAACGGCAAAATAGTG
TTACTAATGTTGCAGGCAAAAGAACTGCTGCTGCATCAGACCCAGTTAGGCAGTCTCTTC
CAGAGCTTAGAAGGAGTTCCTTGCCTTCAGTTGCTGCAAAACCTGCAACTCGAACAAGTG
TTTCAGAGGTTAGGAAGTCGCTTCCTGTGTCAACTATGGATAAGAGTTTAAGATCATCAA
CAGGCTCTGATGTAAGCAAGTCAGGGAGTGCCAAGAAACCTTCAGTTAAGCCATCATTGC
CATTCTCTTCCTCCTCAAAAAGGCATTCTTCGACATCATTGGACAGTACTGGCAGTAGTG
TGAGCAGGAAGACAGTTTCAAAGGTTTCTTCACCATCAGCTGGCTCACCTTCAGTTTCTA
GTGGATTCAGAACTGGGTCGTTGTCGACATCTCTGGATAGAAGTTCTAATTTGTCTGGAC
GGAGGAGAATGGGCACTCCTGAAAGCCGAGATTCTCGTTTCATTGTTCTTCCACAGGTGG
AGATTAAAGCTGGTGATGATGTGAGATTGGATCTTAGGGGTCACAGAGTTCGTAGTCTTA
ATGCTAGTGGGTTGAACTTGTCGCCAAATTTAGAGTTTGTCTATCTGAGGGACAATCTCT
TATCTACATTGGAAGGAATTGAGATACTGAAGCGGGTGAAGGTCCTTGATTTGAGTTTCA
ATGAGTTTAAGGGGCCTGGGTTTGAGCCTCTTGAGAATTGCAAGGCTCTGCAGCAACTTT
ATCTTGCTGGTAATCAAATCACATCACTTGTAACTCTTCCTCAGCTTCCTAATCTGGAGT
TTCTCTCTGTTGCTCAAAATAAATTAAAGTCACTTTCAATGGCAAGTCAACCTCGACTAC
AGGTATTAGCTGCCAGCAAAAATAAAATAACAACTCTAAAGGGTTTCCCACATCTACCTG
TCCTTGAGCATTTACGTGTTGAGGAGAATCCTATACTTAAGATGCCCCATTTAGAAGCAG
CATCCATTTTGCTTGTTGGTTCTACACTGAAAAAGTTTAATGATAGAGATCTTTCTCGGG
AAGAGGTGGCAATTGCAAAGCGTTATCCACCTTGCACAGCCTTGTGCATTAGAGATGGTT
GGGAGTTTTGTCGTCCTGAGAATGCAGCAGACTCAACTTTACGCTTTCTTTTTGAGCAAT
GGGAAGATCATTTCCCCCCAGGCTATCTGCTCAAGGATGTCTCTGTCGATCAACCTTTTG
AAGAAGATGCTTGTCGCTGCCACTTTTTTTTTGTCCAAGACAGCACTGTGAGCATTGATC
CACAACTTGTGTTAAGATTTCAATGGTTTGTGGGAGAGAGAACACTTTCAAATTTTGTTG
CTATTCCTGATGCCACTGGAGAGGTCTACTGGCCAAAGCATGAAGACATTGGTAAATTTC
TAAAGGTGGAATGCACTCCTATGCTAGGAGAGACGCAGTATCCCACAGTTTTTGCCATAT
CTTCACCAGTTTCCCGGGGAAGTGGAATTCCAAAGGTTGTGAACCTTGAAGTGCGTGGGG
ATTTAGTGGAAGGAAATGTCATCGGAGGCTATGCTGAGGTTGCATGGTGTGGTGGAACTC
CTGGAAAAGGTGTTGCCAGTTGGTTGAGGAGAAGATGGAATGGTAGCCCTGTTGTTATTG
CTGGTGCAGAAGATGAGGAGTATCGACTGACTTTAGATGACATTGATTCAAGTTTGGTCT
TCATGTACACACCAGTCACAGAGGAAGGTGTCAAAGGGGAACCTCAGTATAAGTATACTG
ATTTTGTTAAGGCAGCTCCTCCATCGGTTAGTAATGTCCAAATTGTTGGAGATGTTGTTG
AAGGATGTATCATAAAAGGAGTTGGGGAGTACTTTGGGGGAAGAGAAGGTCCCAGCAAGT
TTGAATGGTTACGTGAGAATAAGGAAAATGGCAGAGATTTTCTATTGGTATCAATGGGTA
CATCTGAGTATACTTTGACTAAGGAAGATGTAGGCCGGCACATAGCTTTTGTTTATATAC
CCATTAATTTTGAAGGGCAGGAAGGGGAATCTGTATCAGTAATGTCTTCTGTGGTGAAGC
AAGCACCTCCAAAAGTAACAAATGTTAAGATAATTGGTGATATAAGGGAAAACAACAAGG
TTACTGTAACTGGTACTGTTACGGGGGGAACTGAAGGTTCTAGCAGAGTTCAGTGGTTTC
AAACAAGTTCTTCAACATTGGACAGTGAGAATGGTCTTGAAGCAGTGAGTGCTTCCAAAA
TTGCGAAGGCATTTCGCATCCCTTTAGGAGCAGTTGGCTATTACATTGTTGCGAAATATA
CACCTATGACTCCAGATGGCGAATCTGGTGAACCGGTATATGCTGTATCTGAAAGAGCAG
TTGAAACTCTTCCCCCAAGCCTAAATTTTTTGTCTATTACTGGGGATTATGCTGAAGGAG
GCATGTTGACCGCATCATATGGCTATATAGGGGGTCATGAGGGAAAAAGTGTGTATAATT
GGTATCTTCACGAGGCTGAAACAGACTCTGGTACTTTGATACCTGAGGGTTCAGGAGTTC
TTCAATATCGTATTACCAGAGATGCAATTGGTAAATTCATATCCTTCCAATGTGTCCCTG
TGCGTGATGATGGGATTGTAGGTGAGCCAAGGACTTGCATGGGACAGGAAAGGGTTCGAC
CTGGAAGTCCGAGGTTGCTCTCTCTACAAATAATTGGAATTGCTGTTGAAGGAACTCAAT
TAAGTGTGGACAAGAAGTATTGGGGAGGTGAAGAAGGAGATTCAGTTTTCCGTTGGTTTC
GGACTAGTTCAGATGGCACTCAAAGTGAAATTCGTGATGCTACTGCTATGTCATACGAGC
TTTCAATTGATGATATTGGATTCCTTATTTCGGTCTCATGTGAGCCTGTCAGAAGTGATT
GGGCTCGTGGTCCTATTGTTGTTTCTGAACAAATTGGACCTATCATACCTGGCCCTCCAA
CTTGTCAGTCCTTAGAGTTTCTAGGGTCAATGATGGAAGGACAACGTCTAAGCTTTGTTG
CTTCTTACAGTGGAGGGGAGAGAGGAAATTGTTTCCATGAATGGTTTAGAGTGAGAAGTG
ATGGCGTTAGGGACAAACTAAGCGCTAATGAGTTTCTGGATTTGACTTTAGAGGATGTTG
GAAAATGCATTGAACTTGTTTATACTCCAATGCGCAAGGATGGTGTGACAGGAAATCCTT
GGAGCATAAAATCCCATGTGATTGCACCAGCGGATCCTGTGGGGTTGGAACTTGTGATTA
CCAATTGTTTTGAGGACAAGGAAGTGATCCCACAAAAGACGTACTTTGGTGGACGGGAAG
GTGTTGGAGAGTATATTTGGTACAGAACAAAAGATAAGTTACATGGTTCTGCATTGATGG
ATATAAGTAATGACTGTGAGGATGTTCTCATATGTAGCAAAACATTTACATACACTCCAT
CCCTTGAAGATGTGGGTTCTTACTTGGCCTTATATTGGCTGCCCACTCGTGCAGATGGAA
AATGTGGAAAACCGTTAGTTGCAATCTCCAACTCTCCAGTTAACCCAGCTCTTCCGGTTG
TTTCTTTTGTTCAAGTGAAAGAGTTGCATTCTGGTGTTTATTCTGGAGAGGGAAATACTT
TGGTGGGTATGAGGGGGCAAGCCTATTCAGCTGGTATAGAGAAACTAGTGACGGTACTAT
CAGTCTTATTAATGGTGCTAACTCTATAACTTACGCAGTCACGGATTTGGATTACAATTG
CCGCTTGTTGTTTGGGTACACACCAGTTCGTTCAGATTCAGTTGTGGGAGAACTCAAATT
GTCTGAGTCAACTGACATAATTCTCCCAGAGCTTCCAATAGTGGAAATGCTTGCTTTGAC
TGGAAAGGCGATAGAAGGTGATGTACTCACTGCTGTTGAAGTAATACCAAAGAGTGCAAT
GCAACAATTAGTTTGGAGCAAGTACAAGAAGGATGTCAAATATCAATGGTTCTTTTCATC
AGTAGTAGGGGACAGAGATTCCTTTGAGCCTCTACCTTCACAGCATTCCTGCTCTTACAA
GGTGCGACTAGAGGACATTGGTAGATGCTTGAGATGTGAATGCATTGTGACTGATGTGTT
TGGAAGGTCAAGTGAGCCAGCATATGCTGAGACTGCTGCTGTATTGCCAGGGATTCCTCG
TATAGATAAAGTGGAGATTGAAGGGAGGGGTTTTCACACAAACTTATATGCTGTTCGAGG
CATTTATAGTGGAGGAAAGGAGGGCAAAAGTAGAATACAATGGCTTAGATCAATGGTTGG
TAGTCCTGATCTGATTTCCATACCAGGAGAGACAGGAAGGATGTATGAAGCTAATGTTGA
TGATGTGGGGTACAGGTTGGTGGCTATTTATACTCCTGTTAGAGAGGATGGTGTTGAAGG
ACAGCCTGTGTCTGCATCCACAGAGCCAATTGCTGTTGAGCCTGATGTTCTTAAAGAAGT
GAAGCAGAAGCTTGAACTTGGATCTGTGAAGTTTGAGGCATTATGTGACAAGGACCGTTC
TCCCAAAAAGGTTCCAGGAGAGGGGAGTCTTGAGAGAAGAATTCTTGAAGTTAATAGGAA
AAGAGTCAAGGTAGTAAAGCCGGGCTCCAAGACTTCTTTTCCTACCACTGAAATTCGTGG
AAGTTATGCTCCTCCCTTTCATGTTGAACTTTTCCGGAATGACCAACATCGGCTTAGGAT
TGTAGTGGACAGTGAAAATGAAGTAGATCTAATGGTCCATTCCAGGCATATGCGAGATGT
TATTGTCCTTGTGATCCGAGGCCTTGCTCAAAGATTCAATAGTACATCTCTCAATTCTCT
CCTCAAAATAGAGACATAGCTTTGGCTATGTAATGTAAAGTGAATTCATTAGCAAAATAT
ATTCATTTGTAGGTTTAGTTCAACTAATCAACACTTTCTACCACATTTAACTTCTTATTT
TTACTTTTCTCGTGATTTTTGGTGTTGTGATGTTCATTGTTTTGTGTGTAAGCCGTGCTG
TGCTGGAAAGTTTCGACGTGCCAAAAAATATCTGTATATTATTATATCAATGATGATTCT
GAGAAATGTTTGGCTTCTTTGACTCTAATGTTTCCTAGATTCTTGTAATTTGGAACATCT
TCTCGGCGATTTCCCTACAATAATGTTCCTTCTCTGTGAATCTCT

>Hb36074 
TATATAGCTTAATCATAAAAATGGGCATAAATATCCAAACTTCAACTATAGTTCCGATAC
ATGACAATTAAAGGGGGAAAAAAGATTAAAAGGAAAAGATTTGTGCCACAATATCTTCAC
AATACCATTTCACTGAAGTCAAACAATAATGGTATTTCACAACCTTAAGTTTGCACAATA
TAAACAGGCAAAGCAATATTTCCAGCAAGATTCTCCCTCCTAAAAGATAATGCTGTTATT
GAACAGCATATTACCAAAACTGAAAGCAATGTGACAAGTGATCAAATCATGACAGATCCA
GACAATTAATTAAAATCAGCACCAATTTCTTTGCCCTTCAACTCCAATGCCATTCGCTCA
TTCTCAAGCTTCATCCTCTCATTTTCGATCCTCAGCTTTTCTAGTTCATGATCTCTTTTC
CTGAAAAATGTTTTCCACTTGAATCGCTGTTTTTCCAGTTCTAACATCTCAAGTTGAATT
TGTAACTTTTGATCTTCTAACTGAAGTGTGCGAGATTCCATCCACTGCTTCTGTAACCAT
GCTGCTCTCGTGCTTTCAGATGACATTTGATTCATATCAACCTGACAAATCTGCAGCTGA
GAATAGGAACCCTTGTTACCATCCTGAGATAAATTCCCAAAACGAGCATCTTCATGGCCC
TGGCAATGTTTCAACCTTTTCATGGAGCTCCCTGAGACCCCATATATTCCCCTGCTATCC
CCATGTGAAGTATGATTCTCTTCAAATTCATCATGATCATCAGTTTCCACTTCTTGATCA
TCTTCATCAAGATCATCATGTTGGTTCCATTTCATATCGTCATTATCATGATCATCTTTA
CTTCTAAGAGCCAACTGTAAGGAATGCTGCAATGCTGGATCATGAGGCAGATGCAATCTA
TTACCATTATGGTATGAACACATCTCTTCATAGAAGAGATGCTTTGAGCTTAATGTTTTC
CGAACATCATCTTTCTCTTTCTCTGTTAGATAATTTATAACATCCAAAAGCGCAGGATTC
TCTACAACTTGGCAAGAAGTGCCCCTTCCAAGCATGTCATTGAGCTTTTTGTACCTTTTG
TTAAGGTCATTGAATTTATCCTCACATTGCTGAGGCGAAACACGGAAACCCCTTTCAGCC
ATGACCTTGGAAACTAATTTCCACTTGCCTTTCTTTTGTAAAACTGTTAATTTCCTTCTC
ATCCCACCATCACATTCTGAAGACATATCCTCACCTATGTAAGACACAGCAGTGATCAAA
AGCCTCATCATCTTATCAGTCCACTTAACACGTTGCCATGGTGACCGTTTCTTCCCTCTA
CCTGCTTCATTGTGACCATCAGCACCATCTTCTGTGTAGGTTGGCTCATCCTCATCACTT
GCTGAACTTTTCCCTTTATCTCCCTTGTTGTAATTAATCAGGGAAATGGTTTTATCAGAG
TTGTTCAAAGTTCCCATGGAAAGGGGAGAACCATCATGAACTGAAGGATGGATTGAGGGG
CCTTGGCAATGAACAAGATGTTGTTGCTGGTGAACAGCATGCGGGTACAGTGCTTGATGA
CGAAGTCTAATTGATCCTTGCAAGTCAAGGCCTCCAAAAGGAGCTCCACCTTGAATCATA
CCTCCTTGTGACAAATTCCCTTCCATTTTGTTTGTTTCAGAACGAATTTGATCAGACCCA
CGAGCCCATTTTCCTAAAACCTTAATTAGTGTCCCTTTTTGTCTCTCAAGAAGTCAATTA
ACAATTTTCTATGCTCTTATTAAGCTATAATAAAGCAAACCCATTTCTCATTTTTGCCTT
TGGAATCATCTCATCAAATCCTCCAGCTATATAGATTCTCAAGCATGTATATTCAATTCA
CAGCAGGCAAACAAACACAAACCCTTTTTCAGAACTCTGGCTCAAAAATCAAAGAAAAAA
CTTCACTAACATACCCAGTTCCAAATTTTTCGAATTCACCAATAGTTAATAAGAAAAGCA
CCGAACATTCAAACCCAAATAAAAATAAATAAATAAATAAATAATCCTCAATGCTCAGTA
ATAGAGAAGCCAAAGCTACTTATCTGCAGCAGAACAATTCCACGTAGCCAACACCCATGC
AGCCTTGAGAGAGAAAGAGTCTGAATTTCCTATAACAAAGGCGAGAATTTAGGGAGAAGA
ACATCTTCTACCAAGTACACAGCCCTCAAGAAGGAGAAAAAAATTGGGTATTTAGACACT
GATGTGTGTTTCTGAATATTTATAAGTAGAGGGTTCAGCAGGTTCAATGTATGGGAAGAT
CTGGTGGGTCCAAACTGACATTTTACAAGCTTTGATTCCACACTTTATGCACACTCCAAT
GTCTCAACAAGATTAATTCGCCATATAAGGGATAGTACCAACAAAA

>Hb16395 
ATTCACAAGCACAAATGACACAATTATATTGGTTGCTGCCAGTGCCAGCAAACTTGATCA
TGGTCAAGCATGAGTTACAAGTATCCAAATTCAGCATTCGTCAACTCAAAAAAAGAAAGA
AAGAAAATTAAAAGGGGACTTCGGAGCATTTGCAGATCCAGTTATGCTGCAAAAAGCCAT
CCACAGTTTGGATCAGCTTTACAAAATAAAAGGAAAAAAGAAAACCTTACCTATATTGGT
GTATCTTGAGCAGTTTGCACTAGCTAATATCTCAGCCTTTTCAGAATGATCTACAACATT
GGCTTCCTCAGCCACCTATTTACCAAATCTTTATTTATCATCTTCAGCTTGTTCATCAAT
TTTTATCACCTCGACCTCCTTGAATGTCGAAGCATTTTCCACCATCTGATCAACCTTTGT
TTCTGTAATTTTCGGTGCCATTTCTTCCTCAAATTTCCCAGTAATTTCTACCATTTGTTC
CTCGTTAACTTCTGCAATTACCTGAAGAAGTTCCAAAGGAGTAGCTGCTGGATCTAACTC
CCGACAACCCTTCGGAGCATTATGAGCTTCTTCACCATTAAGCAAATGATCTGGGACCTG
ATGAGAGAAGCGAAACATCTCTTCTTTTGGGATCCTCCTAATTTCATTGGGATCCATATG
CCTTTGAAAAACTGTCTTGAAACCAGCAACCTTAACAAGAGGAACAACAGACACACCTTG
TTCTTCATTGTAGTCATCAAGCACTTCCACCATGTCATATTGGTGAATCACTTCATCTGG
AGTATTCTCATCCCAGTCTGAGGACCAGTTCCTATAAAGAGCCCAAACGTCTCCCTTTCC
TGGAAGTATGCAAATGACCCCACGAGTGCCTTTTGTCCATTTAACCTTGTGAGAAAAAGA
ATTTAATGTGTCAGTGATCTCATGTCTTCCAGCCCTGAAATCCCCACAGGTCTTGGGAAA
ACCAGAAGCTACCCAGTCTACAGAGCTGAATTCACTGTTGCTCCTTGAATTAAGCCAACT
AATCCTCATCTTGAACGGCTTCAAGGAGATCACCTTGTGAATTCGAGCATAGTATCGAGG
CATTCCATCATCTTCATCATAGGCAGCCCAAACCTGGTCATCACTAAAAGCACTTTCAGT
TCGATCCAAATCAAAATTGTGAAAATCAGGGTCTGGAACATTAATTGACATTGGTGCAGG
GGCATCTTTAATGGAATCGTCAGAAGAAAAACCCCGGAAAGACTTCTTGCTTTCTTTTGC
ATCATTCATAATAGTATAGTTATCATGCTTCTTATGATTATTTGCATCATTCCTTACCAT
AATTTTCTGTTTTTTGTCCTCTTTCAGTTTTACTTGATTTGAGCTCCATTCCTCAAGCTT
TTTACAAATATCCATTCGTGCCTTCTCCATCAACATGTTTCGGAGCTCAACAGGTAGCAA
TTCTCTCTTGCTGTTGGGCTTATTATTAATACTAACCCTTTCTGTCTCAAAATAGCCCCT
TCTTTGTTCAGATGCAGTCCCCAAGCCTGATCTTCCATTCCCAGCTCCATAAGAATTCAC
ATAAGTTTTTTCATCAAATCTTCTCCTTTTAAAGAGTTGGTCAGCCTTTCCTTCCTCATG
CTCTCTCTTCACATGCTGATGTGCCTGCTGAACCGTGCTTGCAGCTTGAGCAGACGTGGA
CGGTGAAGCAACTGCAGATCCAGCACTAGCCATCCTAGAAAAATGATTCCACTGGAGATC
TGGGCTGTTGGATGAATTTACTCCAAACCCGTCAGGTCCAAAACTTTGAGCAGGTCTAGA
ACTTTGAGCAACTCCACAATTTCTTCCAACATTACACGGTGTACTATTTGTAGCACGATG
TCTTGAATTCTGATGCTTTTGGCGAGAAGAATAATTGGATGGCTTCATAACGCTTGGAGG
TGGAGCCTTCTCTACAGCAAAAAAAGCTTCATGACAATTTGGGCATAGGAGGGTGTGATT
TAGATAAATCCTCAGATACTCATACTGTGTCTTACATCTGTTGCATATAGTCCAAAAAGT
ATCAGGTCTTTTATAAGGAGGAGGTGGAACCAAGGTTGGTCCTGTCCGAGTATTCTTGTT
CGGAGTCCTTGCATCTGAATTTACAGCACTGTCACTATTATGAAAGCCATTAGCAGTAGA
TGGTGTTGAGGGATCCTTAGTCTGAGTTGAAACTCTCTGTTGAAGTCCTACCACATTTAA
TTTCTCATTGTATGCTAATCTCTTAGACTTATCAGATAATATACTCCATGCCTCCGACAC
CAGCTTAAAAGCAACATCTGCTCCCAAAGATTTGTTTTTTTCCGGATGAAGCATGAGAGC
TAGCTTTCTGTACTGTTTCCTGATTGTCTCATCATCAGCCCATGGGTTTACACCAAGCAT
GCAATACCAATCAATTTCACCACTACCTGTTATTTTCTGTGCAGAGACATGGACATCAAA
TGTCACCAGCATTTGAGAAAGACCCTCAAGCTCAGGATACAAGTTTTGGGCCTTCAAAGC
AAATTTCTTTGCCCCAGCAAAATCTCTTTCTATAAACTTCCTCTCAGCAATTCCTTTAGC
CCTGACTGCTTCATCTTTATTACACTCCATATTTCCCTATTTATAACAATTAATTCTCCC
TCTCCTTGCTATAGTGTCATCAACACAAAGGATCAGACTCCACAGCCTGTGTTTCTTTCA
TGCTTGAAGACAAATAAAATGCACCTTTAATTGTTTGCTACCTCCTAACTCCATGTTTGG
ATGGTCGAGAATTTCCAGGAATTGAAATATAACAGTCAATGCTATTCCCGTTTTCAAAAT
TAATGATATCTCACCGGCAGACTTCAAACATAAAGAAAGCAGATCAGAGTCTGCAAGTTT
AAATTTCCAGCATTTTCCCCATAACCAAACAAGAAGACAAACAAAACTAGTCAAACCTAG
CTGCAGCAGCTGTAAATTAGAGGAGAATAAAAATTTGAATTTGACAAAGTAGATATTCAG
TTCTAGGGTTTTTTTTTAGCTCCCAATAGGAGCTAAAAAGTAAAAAC
