# Supplementary material for: Assembly and Analysis of Differential Transcriptome Responses of Hevea brasiliensis on Interaction with Microcyclus ulei
Source: PLoS One. 2015 Aug 19;10(8):e0134837. doi: 10.1371/journal.pone.0134837 (PMC4564276; doi:10.1371/journal.pone.0134837)
Supplement: S1 Table — Putative sequences assigned by similarity. (XLSX) [file pone.0134837.s009.xlsx]

## Sheet: Hoja1
Differentially expressed genes between 0 and 48 hpi. Putative sequences assigned by similarity.
Sequence name	GenBank ID	Sequence description	Size	E-value	logFC
Hb29601	8261634	acyl-CoA oxidase, putative [Ricinus communis]	2.22	0.0	86783
Hb13549	8266343	bromodomain-containing protein, putative [Ricinus communis]	3.212	0.0	34106
Hb8589	8267895	conserved hypothetical protein [Ricinus communis]	1.934	5.62e-130	82180
Hb11432	8269996	conserved hypothetical protein [Ricinus communis]	2.937	9.1e-144	100651
Hb31816	8267122	conserved hypothetical protein [Ricinus communis]	2.937	0.0	98309
Hb33134	8269311	conserved hypothetical protein [Ricinus communis]	1.229	0.0	91553
Hb44109	102621923	PREDICTED: WD repeat-containing protein 91 homolog isoform X1 [Citrus sinensis]	2.282	0.0	99981
Hb21216	8261358	Cyclic AMP receptor, putative [Ricinus communis]	1.467	0.0	94138
Hb44160	18100002	DEFECTIVE IN EXINE FORMATION 1 family protein [Populus trichocarpa]	3.146	0.0	91797
Hb8015	7481707	drought-responsive family protein [Populus trichocarpa]	642	2.98e-66	101103
Hb5604	18098358	dynamin family protein [Populus trichocarpa]	2.824	0.0	99133
Hb44430	8259899	endo-1,4-beta-glucanase, putative [Ricinus communis]	1.835	0.0	77156
Hb26019	18613468	Flavin monooxygenase-like protein [Theobroma cacao]	2.257	0.0	21168
Hb22527	8266269	GATA transcription factor, putative [Ricinus communis]	1.699	7.26e-93	60521
Hb36621	18592189	Glycosyl hydrolase family protein isoform 2 [Theobroma cacao]	2.433	0.0	105455
Hb44428	8259905	guanosine-3',5'-bis(diphosphate) 3'-pyrophosphohydrolase, putative [Ricinus communis]	2.852	0.0	108831
Hb31968	8285483	histidine kinase 1, 2, 3 plant, putative [Ricinus communis]	4.637	0.0	73358
Hb26260	8258424	homeobox protein, putative [Ricinus communis]	2.22	0.0	103059
Hb6895	18107164	hypothetical protein POPTR_0017s09230 g [Populus trichocarpa]	1.403	0.0	99421
Hb12721	8267943	hypothetical protein RCOM_0301280 [Ricinus communis]	5.458	0.0	113192
Hb15689	8274334	hypothetical protein RCOM_1578820 [Ricinus communis]	3.54	0.0	82644
Hb39937	18602247	Mitochondrial Rho GTPase 2 isoform 1 [Theobroma cacao]	3.417	0.0	113757
Hb35621	8258233	multidrug resistance pump, putative [Ricinus communis]	2.37	0.0	78408
Hb35451	8282104	nucleolysin tia-1, putative [Ricinus communis]	1.583	0.0	86783
Hb27521	8270829	peptidyl-prolyl cis-trans isomerase, putative [Ricinus communis]	1.369	0.0	61054
Hb42704	8278786	Polygalacturonase, putative [Ricinus communis]	1.863	3.96e-162	89995
Hb19082	8279550	peptidase, putative [Ricinus communis]	1.28	5.36e-53	119675
Hb9582	18598153	Repressor of gene silencing 1 isoform 1 [Theobroma cacao]	6.274	0.0	111809
Hb32014	8271709	sensory transduction histidine kinase, putative [Ricinus communis]	2.34	0.0	71992
Hb35494	18600927	serine/threonine protein phosphatase 2A 59 kDa regulatory subunit Beta isoform 1 [Theobroma cacao]	2.231	0.0	84160
Hb3289	SNRPE	small nuclear ribonucleoprotein E [Hevea brasiliensis]	796	6.12e-48	102892
Hb38240	18098970	STRUWWELPETER family protein [Populus trichocarpa]	4.678	0.0	112660
Hb39922	8283101	transcription cofactor, putative [Ricinus communis]	1.842	2.64e-57	80428
Hb24221	8262901	zeaxanthin epoxidase, putative [Ricinus communis]	2.395	0.0	99981
Hb34824	8288503	zinc finger protein, putative [Ricinus communis]	2.396	6.4e-104	24458
Hb28909	8283033	2,3-bisphosphoglycerate-independent phosphoglycerate mutase [Ricinus communis]	2.015	0.0	33352
Hb11594	7488350	agenet domain-containing family protein [Populus trichocarpa]	4.56	0.0	-124989
Hb33655	18596912	LisH and RanBPM domains containing protein isoform 2 [Theobroma cacao]	2.607	1.7e-128	-41545
Hb5924	18097072	ethylene-responsive element-binding family protein [Populus trichocarpa]	1.193	4.81e-68	-37639
Hb6403	RAP2 L11	RAP2-like protein [Populus trichocarpa]	947	1.26e-92	-66496
Hb17330	101304126	PREDICTED: ethylene-responsive transcription factor ERF017-like [Fragaria vesca subsp. vesca]	1.082	4.59e-47	-75832
Hb20167	103339923	PREDICTED: ethylene-responsive transcription factor ERF109 [Prunus mume]	1.042	1.42e-68	-81658
Hb25913	8266977	ATP binding protein, putative [Ricinus communis]	3.506	0.0	-108991
Hb14019	8277872	Auxin response factor, putative [Ricinus communis]	3.212	0.0	-107219
Hb25580	102624985	PREDICTED: protein AUXIN-REGULATED GENE INVOLVED IN ORGAN SIZE-like [Citrus sinensis]	1.415	1.24e-22	-37643
Hb24120	8258788	calmodulin-binding transcription activator (camta), plants, putative [Ricinus communis]	3.053	0.0	-106197
Hb9037	8285533	chloroplast-targeted copper chaperone, putative [Ricinus communis]	2.128	1.56e-45	-107248
Hb43651	18605911	Cinnamyl-alcohol dehydrogenase isoform 3 [Theobroma cacao]	1.434	0.0	-33391
Hb43287	DREB1	dehydration-responsive element-binding protein [Manihot esculenta]	1.155	3.42e-142	-64350
Hb43251	8269518	DNA-binding protein RAV1, putative [Ricinus communis]	2.073	0.0	-29788
Hb2833	18098358	Ein3-binding f-box protein 4 [Theobroma cacao]	2.34	0.0	-29285
Hb12462	8260991	Ethylene-responsive transcription factor, putative [Ricinus communis]	1.441	2.57e-76	-23564
Hb23559	ERF1	AP2/ERF super family protein [Hevea brasiliensis]	999	4.21E-116	-42828
Hb34468	EREBP1	ethylene-responsive element binding protein 1 [Hevea brasiliensis]	1.212	8.55e-94	-36691
Hb30301	18596539	Leucine-rich receptor-like protein kinase family protein [Theobroma cacao]	3.651	0.0	-31978
Hb5506	8270549	glutamate receptor 3 plant, putative [Ricinus communis]	3.3	0.0	-106926
Hb19152	8259454	grr1 family protein [Ricinus communis]	3.091	0.0	-27360
Hb16395	8274377	heat shock protein binding, putative [Ricinus communis]	3.047	0.0	-106009
Hb20659	8265524	ferredoxin--NADP reductase, putative [Ricinus communis]	1.449	0.0	-115861
Hb9152	102629330	PREDICTED: uncharacterized protein LOC102629330 isoform X1 [Citrus sinensis]	4.68	0.0	-103081
Hb18085	18095702	hypothetical protein POPTR_0001 s42270 g [Populus trichocarpa]	1.773	6.47e-49	-32206
Hb36682	8268051	DNA-3-methyladenine glycosylase, putative [Ricinus communis]	2.131	2.66e-124	-103273
Hb34072	18099527	hypothetical protein POPTR_0005s17230 g [Populus trichocarpa]	1.386	5.72e-171	-50226
Hb34073	18099527	hypothetical protein POPTR_0005s17230 g [Populus trichocarpa]	520	3.67e-68	-59014
Hb34094	18109307	hypothetical protein POPTR_0815s00210 g [Populus trichocarpa]	1.171	0.0	-39783
Hb26278	103325145	kh domain-containing protein at4 g18375	2.57	0.0	-118384
Hb3769	8288572	Kinesin heavy chain, putative [Ricinus communis]	3.987	0.0	-114244
Hb39938	18602247	Mitochondrial Rho GTPase 2 isoform 1 [Theobroma cacao]	3.408	0.0	-115941
Hb8079	7466732	mitogen-activated protein kinase kinase kinase [Populus trichocarpa]	2.635	0.0	-109421
Hb17523		No hit	744	0.0	-33365
Hb30640	18607086	outer arm dynein light chain 1 protein isoform 1 [Theobroma cacao]	5.625	2.52e-126	-106985
Hb27942	8263043	Periplasmic beta-glucosidase precursor, putative [Ricinus communis]	2.982	0.0	-43277
Hb31735	18592134	Phosphate-responsive 1 family protein [Theobroma cacao]	1.617	0.0	-27192
Hb19508	18590248	Polynucleotidyl transferase, ribonuclease H-like superfamily protein [Theobroma cacao]	1.412	0.0	-41324
Hb25907	8287396	potassium channel tetramerization domain-containing protein, putative [Ricinus communis]	2.146	0.0	-28558
Hb8367	8269972	Calmodulin, putative [Ricinus communis]	2.81	0.0	-37318
Hb27559	18585916	sugar beet HS1 PRO-1 2 [Theobroma cacao]	1.694	0.0	-29341
Hb36074	8262313	transcription factor, putative [Ricinus communis]	2.386	0.0	-44931
Hb30870	8280603	transferase, transferring glycosyl groups, putative [Ricinus communis]	1.213	0.0	-46245
Hb13782	8281758	Vacuolar protein sorting-associated protein VPS28, putative [Ricinus communis]	1.433	9.98e-127	-105882
Hb8321	8280693	Vesicle-associated membrane protein, putative [Ricinus communis]	1.142	3.77e-134	-105298
Hb36643	18589228	xyloglucan endotransglucosylase hydrolase family protein [Theobroma cacao]	1.208	2.64e-119	-52656
Hb36754	8258669	zinc finger protein, putative [Ricinus communis]	1.313	0.0	-29508
Hb12326	8284132	zinc finger protein, putative [Ricinus communis]	1.151	1.32e-103	-40178
Hb2232	100241783	RING finger and CHY zinc finger domain-containing protein 1 isoform 2 [Vitis vinifera]	2.407	5.53e-168	-38590
Hb5539	8274910	Protein CPR-5, putative [Ricinus communis]	2.076	0.0	-108991
